# Supplementary material for: Drinking and smoking polygenic risk is associated with childhood and early-adulthood psychiatric and behavioral traits independently of substance use and psychiatric genetic risk
Source: Transl Psychiatry. 2021 Nov 13;11:586. doi: 10.1038/s41398-021-01713-z (PMC8590689; doi:10.1038/s41398-021-01713-z)
Supplement: Supplementary file 1 — Supplementary Table 1 [file 41398_2021_1713_MOESM1_ESM.xlsx]

## Sheet: SupplementaryTable1
Supplemental Table 1: Psychiatric and Behavioral traits assessed in the PNC cohort.
Abbrevation	N	Variable Description	Variable Comment
ADD011	4469	Attention Deficit Disorder: Did you often have trouble paying attention or keeping your mind on your school, work, chores, or other activities that you were doing?	For additional information, see: <a href="http://www.ncbi.nlm.nih.gov/pubmed/?term=9690934">PMID:9690934</a>; <a href="http://www.ncbi.nlm.nih.gov/pubmed/?term=19242382">PMID:19242382</a>
ADD012	4467	Attention Deficit Disorder: Did you often have problems following instructions and often fail to finish school, work, or other things you meant to get done?	For additional information, see: <a href="http://www.ncbi.nlm.nih.gov/pubmed/?term=9690934">PMID:9690934</a>; <a href="http://www.ncbi.nlm.nih.gov/pubmed/?term=19242382">PMID:19242382</a>
ADD013	4340	Attention Deficit Disorder: Did you often dislike, avoid, or put off school or homework (or any other activity requiring concentration)	For additional information, see: <a href="http://www.ncbi.nlm.nih.gov/pubmed/?term=9690934">PMID:9690934</a>; <a href="http://www.ncbi.nlm.nih.gov/pubmed/?term=19242382">PMID:19242382</a>
ADD014	4345	Attention Deficit Disorder: Did you often lose things you needed for school or projects at home (assignments or books) or make careless mistakes in school work or other activities?	For additional information, see: <a href="http://www.ncbi.nlm.nih.gov/pubmed/?term=9690934">PMID:9690934</a>; <a href="http://www.ncbi.nlm.nih.gov/pubmed/?term=19242382">PMID:19242382</a>
ADD015	4341	Attention Deficit Disorder: Did you often have trouble making plans, doing things that had to be done in a certain kind of order, or that had a lot of different steps?	For additional information, see: <a href="http://www.ncbi.nlm.nih.gov/pubmed/?term=9690934">PMID:9690934</a>; <a href="http://www.ncbi.nlm.nih.gov/pubmed/?term=19242382">PMID:19242382</a>
ADD016	4339	Attention Deficit Disorder: Did you often have people tell you that you did not seem to be listening when they spoke to you or that you were daydreaming?	For additional information, see: <a href="http://www.ncbi.nlm.nih.gov/pubmed/?term=9690934">PMID:9690934</a>; <a href="http://www.ncbi.nlm.nih.gov/pubmed/?term=19242382">PMID:19242382</a>
ADD017	2501	Attention Deficit Disorder: Did you have these difficulties at home (with your parents)?	For additional information, see: <a href="http://www.ncbi.nlm.nih.gov/pubmed/?term=9690934">PMID:9690934</a>; <a href="http://www.ncbi.nlm.nih.gov/pubmed/?term=19242382">PMID:19242382</a>
ADD018	2500	Attention Deficit Disorder: Did you have these difficulties at school (with your teachers)?	For additional information, see: <a href="http://www.ncbi.nlm.nih.gov/pubmed/?term=9690934">PMID:9690934</a>; <a href="http://www.ncbi.nlm.nih.gov/pubmed/?term=19242382">PMID:19242382</a>
ADD019	2489	Attention Deficit Disorder: Did you have these difficulties anywhere else (with other adults)?	For additional information, see: <a href="http://www.ncbi.nlm.nih.gov/pubmed/?term=9690934">PMID:9690934</a>; <a href="http://www.ncbi.nlm.nih.gov/pubmed/?term=19242382">PMID:19242382</a>
ADD020	4356	Attention Deficit Disorder: Did you often have difficulty sitting still for more than a few minutes at a time, even after being asked to stay seated, or did you often fidget with your hands or feet or wiggle in your seat or were you "always on the go"?	For additional information, see: <a href="http://www.ncbi.nlm.nih.gov/pubmed/?term=9690934">PMID:9690934</a>; <a href="http://www.ncbi.nlm.nih.gov/pubmed/?term=19242382">PMID:19242382</a>
ADD021	4342	Attention Deficit Disorder: Did you often blurt out answers to other people's questions before they finished speaking or interrupt people abruptly?	For additional information, see: <a href="http://www.ncbi.nlm.nih.gov/pubmed/?term=9690934">PMID:9690934</a>; <a href="http://www.ncbi.nlm.nih.gov/pubmed/?term=19242382">PMID:19242382</a>
ADD022	4336	Attention Deficit Disorder: Did you often join other people's conversations or have trouble waiting your turn (e.g., waiting in line, waiting for a teacher to call on you in class)?	For additional information, see: <a href="http://www.ncbi.nlm.nih.gov/pubmed/?term=9690934">PMID:9690934</a>; <a href="http://www.ncbi.nlm.nih.gov/pubmed/?term=19242382">PMID:19242382</a>
ADD023	1944	Attention Deficit Disorder: Did you have these difficulties at home (with your parents)?	For additional information, see: <a href="http://www.ncbi.nlm.nih.gov/pubmed/?term=9690934">PMID:9690934</a>; <a href="http://www.ncbi.nlm.nih.gov/pubmed/?term=19242382">PMID:19242382</a>
ADD024	1944	Attention Deficit Disorder: Did you have these difficulties at school (with your teachers)?	For additional information, see: <a href="http://www.ncbi.nlm.nih.gov/pubmed/?term=9690934">PMID:9690934</a>; <a href="http://www.ncbi.nlm.nih.gov/pubmed/?term=19242382">PMID:19242382</a>
ADD025	1935	Attention Deficit Disorder: Did you have these difficulties anywhere else (with others adults)?	For additional information, see: <a href="http://www.ncbi.nlm.nih.gov/pubmed/?term=9690934">PMID:9690934</a>; <a href="http://www.ncbi.nlm.nih.gov/pubmed/?term=19242382">PMID:19242382</a>
ADD026	2753	Attention Deficit Disorder: When did these difficulties with attention and/or restlessness begin? (age)	For additional information, see: <a href="http://www.ncbi.nlm.nih.gov/pubmed/?term=9690934">PMID:9690934</a>; <a href="http://www.ncbi.nlm.nih.gov/pubmed/?term=19242382">PMID:19242382</a>
ADD027	1330	Attention Deficit Disorder: You told me that you (list endorsed attentional problems). How much did having difficulties with concentration, attention, or being restless or impatient upset or bother you?	For additional information, see: <a href="http://www.ncbi.nlm.nih.gov/pubmed/?term=9690934">PMID:9690934</a>; <a href="http://www.ncbi.nlm.nih.gov/pubmed/?term=19242382">PMID:19242382</a> Values range from 1 to 10: 0=None - 1, 2, 3, 4; 5=Significant - 6, 7, 8, 9, 10=Extremely Serious.
ADD028	1327	Attention Deficit Disorder: Did family members seem upset, angry, or annoyed with you because of your difficulties?	For additional information, see: <a href="http://www.ncbi.nlm.nih.gov/pubmed/?term=9690934">PMID:9690934</a>; <a href="http://www.ncbi.nlm.nih.gov/pubmed/?term=19242382">PMID:19242382</a> Values range from 1 to 10: 0=None - 1, 2, 3, 4; 5=Significant - 6, 7, 8, 9, 10=Extremely Serious.
ADD029	1316	Attention Deficit Disorder: Did these behaviors/inattention bother your friends?	For additional information, see: <a href="http://www.ncbi.nlm.nih.gov/pubmed/?term=9690934">PMID:9690934</a>; <a href="http://www.ncbi.nlm.nih.gov/pubmed/?term=19242382">PMID:19242382</a> Values range from 1 to 10: 0=None - 1, 2, 3, 4; 5=Significant - 6, 7, 8, 9, 10=Extremely Serious.
ADD030	1325	Attention Deficit Disorder: Did teachers or classmates (or co-workers/supervisors) complain about your inattention/behavior?	For additional information, see: <a href="http://www.ncbi.nlm.nih.gov/pubmed/?term=9690934">PMID:9690934</a>; <a href="http://www.ncbi.nlm.nih.gov/pubmed/?term=19242382">PMID:19242382</a> Values range from 1 to 10: 0=None - 1, 2, 3, 4; 5=Significant - 6, 7, 8, 9, 10=Extremely Serious.
ADD034	1179	Attention Deficit Disorder: How old were you the first time you did these (list behaviors)? (Age)	For additional information, see: <a href="http://www.ncbi.nlm.nih.gov/pubmed/?term=9690934">PMID:9690934</a>; <a href="http://www.ncbi.nlm.nih.gov/pubmed/?term=19242382">PMID:19242382</a>
ADD035	1325	Attention Deficit Disorder: Do you still have any of these (list behaviors)?	For additional information, see: <a href="http://www.ncbi.nlm.nih.gov/pubmed/?term=9690934">PMID:9690934</a>; <a href="http://www.ncbi.nlm.nih.gov/pubmed/?term=19242382">PMID:19242382</a>
AGR014	800	Agoraphobia: How much did having this fear upset or bother you?	For additional information, see: <a href="http://www.ncbi.nlm.nih.gov/pubmed/?term=9690934">PMID:9690934</a>; <a href="http://www.ncbi.nlm.nih.gov/pubmed/?term=19242382">PMID:19242382</a> Values range from 1 to 10: 0=None - 1, 2, 3, 4; 5=Significant - 6, 7, 8, 9, 10=Extremely Serious.
AGR015	798	Agoraphobia: How much did the fear you told me about cause problems for you at home, at school or work, or with your family or friends?	For additional information, see: <a href="http://www.ncbi.nlm.nih.gov/pubmed/?term=9690934">PMID:9690934</a>; <a href="http://www.ncbi.nlm.nih.gov/pubmed/?term=19242382">PMID:19242382</a> Values range from 1 to 10: 0=None - 1, 2, 3, 4; 5=Significant - 6, 7, 8, 9, 10=Extremely Serious.
AGR022	741	Agoraphobia: How old were you the first time you were afraid of (fear)? (Age)	For additional information, see: <a href="http://www.ncbi.nlm.nih.gov/pubmed/?term=9690934">PMID:9690934</a>; <a href="http://www.ncbi.nlm.nih.gov/pubmed/?term=19242382">PMID:19242382</a>
AGR023	797	Agoraphobia: Are you still afraid of (fear)?	For additional information, see: <a href="http://www.ncbi.nlm.nih.gov/pubmed/?term=9690934">PMID:9690934</a>; <a href="http://www.ncbi.nlm.nih.gov/pubmed/?term=19242382">PMID:19242382</a>
CDD020	813	Conduct Disorder: You told me that you (list endorsed behaviors). How much did having these behavior(s) upset or bother you?	For additional information, see: <a href="http://www.ncbi.nlm.nih.gov/pubmed/?term=9690934">PMID:9690934</a>; <a href="http://www.ncbi.nlm.nih.gov/pubmed/?term=19242382">PMID:19242382</a> Values range from 1 to 10: 0=None - 1, 2, 3, 4; 5=Significant - 6, 7, 8, 9, 10=Extremely Serious.
CDD021	812	Conduct Disorder: How much did these behaviors change your relationships with your family? (Did your family say something about this to you? Did family members seem upset, angry, or annoyed with you because of your behavior(s))?	For additional information, see: <a href="http://www.ncbi.nlm.nih.gov/pubmed/?term=9690934">PMID:9690934</a>; <a href="http://www.ncbi.nlm.nih.gov/pubmed/?term=19242382">PMID:19242382</a> Values range from 1 to 10: 0=None - 1, 2, 3, 4; 5=Significant - 6, 7, 8, 9, 10=Extremely Serious.
CDD022	810	Conduct Disorder: How much did these behaviors change your relationships with your friends? (Did you find yourself spending much less time than usual with your friends? Did your friends say something about this)?	For additional information, see: <a href="http://www.ncbi.nlm.nih.gov/pubmed/?term=9690934">PMID:9690934</a>; <a href="http://www.ncbi.nlm.nih.gov/pubmed/?term=19242382">PMID:19242382</a> Values range from 1 to 10: 0=None - 1, 2, 3, 4; 5=Significant - 6, 7, 8, 9, 10=Extremely Serious.
CDD023	811	Conduct Disorder: How much did these behaviors change your relationships with your teachers or classmates? change how well you did at school, on tests, homework, or grades?	For additional information, see: <a href="http://www.ncbi.nlm.nih.gov/pubmed/?term=9690934">PMID:9690934</a>; <a href="http://www.ncbi.nlm.nih.gov/pubmed/?term=19242382">PMID:19242382</a> Values range from 1 to 10: 0=None - 1, 2, 3, 4; 5=Significant - 6, 7, 8, 9, 10=Extremely Serious.
CDD026	806	Conduct Disorder: How old were you the first time you did these (list behaviors)? (Age)	For additional information, see: <a href="http://www.ncbi.nlm.nih.gov/pubmed/?term=9690934">PMID:9690934</a>; <a href="http://www.ncbi.nlm.nih.gov/pubmed/?term=19242382">PMID:19242382</a>
DEP001	4462	Depression: Has there ever been a time when you felt sad or depressed most of the time?	For additional information, see: <a href="http://www.ncbi.nlm.nih.gov/pubmed/?term=9690934">PMID:9690934</a>; <a href="http://www.ncbi.nlm.nih.gov/pubmed/?term=19242382">PMID:19242382</a>
DEP002	4460	Depression: Has there ever been a time when you cried a lot, or felt like crying?	For additional information, see: <a href="http://www.ncbi.nlm.nih.gov/pubmed/?term=9690934">PMID:9690934</a>; <a href="http://www.ncbi.nlm.nih.gov/pubmed/?term=19242382">PMID:19242382</a>
DEP003	1381	Depression: Was this different from how you usually are?	For additional information, see: <a href="http://www.ncbi.nlm.nih.gov/pubmed/?term=9690934">PMID:9690934</a>; <a href="http://www.ncbi.nlm.nih.gov/pubmed/?term=19242382">PMID:19242382</a>
DEP004	4460	Depression: Has there ever been a time when you felt grouchy, irritable or in a bad mood most of the time; even little things would make you mad?	For additional information, see: <a href="http://www.ncbi.nlm.nih.gov/pubmed/?term=9690934">PMID:9690934</a>; <a href="http://www.ncbi.nlm.nih.gov/pubmed/?term=19242382">PMID:19242382</a>
DEP005	1145	Depression: Was this different from how you usually are?	For additional information, see: <a href="http://www.ncbi.nlm.nih.gov/pubmed/?term=9690934">PMID:9690934</a>; <a href="http://www.ncbi.nlm.nih.gov/pubmed/?term=19242382">PMID:19242382</a>
DEP006	4459	Depression: Has there ever been a time when nothing was fun for you and you just weren't interested in anything?	For additional information, see: <a href="http://www.ncbi.nlm.nih.gov/pubmed/?term=9690934">PMID:9690934</a>; <a href="http://www.ncbi.nlm.nih.gov/pubmed/?term=19242382">PMID:19242382</a>
DEP007	847	Depression: Was this different from how you usually are?	For additional information, see: <a href="http://www.ncbi.nlm.nih.gov/pubmed/?term=9690934">PMID:9690934</a>; <a href="http://www.ncbi.nlm.nih.gov/pubmed/?term=19242382">PMID:19242382</a>
DEP008	1540	Depression: Did other people say that you seemed (more sad, more grouchy, or like you weren't having as much fun as usual)?	For additional information, see: <a href="http://www.ncbi.nlm.nih.gov/pubmed/?term=9690934">PMID:9690934</a>; <a href="http://www.ncbi.nlm.nih.gov/pubmed/?term=19242382">PMID:19242382</a>
DEP009	1756	Depression: When did you feel the most (sad, grouchy, irritable, in a bad mood, had trouble having fun)?	For additional information, see: <a href="http://www.ncbi.nlm.nih.gov/pubmed/?term=9690934">PMID:9690934</a>; <a href="http://www.ncbi.nlm.nih.gov/pubmed/?term=19242382">PMID:19242382</a>
DEP010	1724	Depression: During that time when you were feeling the most (sad, grouchy, irritable, in a bad mood, had trouble having fun), did that/those feeling(s) last most of the day?	For additional information, see: <a href="http://www.ncbi.nlm.nih.gov/pubmed/?term=9690934">PMID:9690934</a>; <a href="http://www.ncbi.nlm.nih.gov/pubmed/?term=19242382">PMID:19242382</a>
DEP011	1720	Depression: Did you feel this way nearly every day for at least one week?	For additional information, see: <a href="http://www.ncbi.nlm.nih.gov/pubmed/?term=9690934">PMID:9690934</a>; <a href="http://www.ncbi.nlm.nih.gov/pubmed/?term=19242382">PMID:19242382</a>
DEP012	814	Depression: During this time, did you have problems falling asleep, waking up before you had to, or sleeping more than usual for you?	For additional information, see: <a href="http://www.ncbi.nlm.nih.gov/pubmed/?term=9690934">PMID:9690934</a>; <a href="http://www.ncbi.nlm.nih.gov/pubmed/?term=19242382">PMID:19242382</a>
DEP015	813	Depression: During this time, did you feel really tired or have less energy than usual?	For additional information, see: <a href="http://www.ncbi.nlm.nih.gov/pubmed/?term=9690934">PMID:9690934</a>; <a href="http://www.ncbi.nlm.nih.gov/pubmed/?term=19242382">PMID:19242382</a>
DEP016	813	Depression: During this time, did you have problems keeping your mind on things (like homework), remembering things, thinking clearly, or making decisions?	For additional information, see: <a href="http://www.ncbi.nlm.nih.gov/pubmed/?term=9690934">PMID:9690934</a>; <a href="http://www.ncbi.nlm.nih.gov/pubmed/?term=19242382">PMID:19242382</a>
DEP017	811	Depression: During this time, did you blame yourself for bad things that happened or feel like you didn't really matter?	For additional information, see: <a href="http://www.ncbi.nlm.nih.gov/pubmed/?term=9690934">PMID:9690934</a>; <a href="http://www.ncbi.nlm.nih.gov/pubmed/?term=19242382">PMID:19242382</a>
DEP018	836	Depression: How much did your feeling (sad, grouchy, like nothing was fun) upset or bother you?	For additional information, see: <a href="http://www.ncbi.nlm.nih.gov/pubmed/?term=9690934">PMID:9690934</a>; <a href="http://www.ncbi.nlm.nih.gov/pubmed/?term=19242382">PMID:19242382</a> Values range from 1 to 10: 0=None - 1, 2, 3, 4; 5=Significant - 6, 7, 8, 9, 10=Extremely Serious.
DEP019	836	Depression: How much did your feeling (sad, grouchy, like nothing was fun) you told me about cause problems for you at home, at school or work, or with your family or friends?	For additional information, see: <a href="http://www.ncbi.nlm.nih.gov/pubmed/?term=9690934">PMID:9690934</a>; <a href="http://www.ncbi.nlm.nih.gov/pubmed/?term=19242382">PMID:19242382</a> Values range from 1 to 10: 0=None - 1, 2, 3, 4; 5=Significant - 6, 7, 8, 9, 10=Extremely Serious.
DEP022	803	Depression: How old were you the very first time in your life that you felt (sad, depressed/grouchy, like nothing was fun) most of the time?	For additional information, see: <a href="http://www.ncbi.nlm.nih.gov/pubmed/?term=9690934">PMID:9690934</a>; <a href="http://www.ncbi.nlm.nih.gov/pubmed/?term=19242382">PMID:19242382</a>
DEP023	586	Depression: How long did it last? (Days)	For additional information, see: <a href="http://www.ncbi.nlm.nih.gov/pubmed/?term=9690934">PMID:9690934</a>; <a href="http://www.ncbi.nlm.nih.gov/pubmed/?term=19242382">PMID:19242382</a>
DEP024	755	Depression: How long did it last? (Weeks)	For additional information, see: <a href="http://www.ncbi.nlm.nih.gov/pubmed/?term=9690934">PMID:9690934</a>; <a href="http://www.ncbi.nlm.nih.gov/pubmed/?term=19242382">PMID:19242382</a>
DEP025	780	Depression: How old were you when it ended?	For additional information, see: <a href="http://www.ncbi.nlm.nih.gov/pubmed/?term=9690934">PMID:9690934</a>; <a href="http://www.ncbi.nlm.nih.gov/pubmed/?term=19242382">PMID:19242382</a>
DEP026	789	Depression: Including the times you just told me about, how many different times in your life have you felt (sad, grouchy, like nothing was fun) most of the time?	For additional information, see: <a href="http://www.ncbi.nlm.nih.gov/pubmed/?term=9690934">PMID:9690934</a>; <a href="http://www.ncbi.nlm.nih.gov/pubmed/?term=19242382">PMID:19242382</a>
GAD001	4467	Generalized Anxiety Disorder: Have you ever been a worrier?	For additional information, see: <a href="http://www.ncbi.nlm.nih.gov/pubmed/?term=9690934">PMID:9690934</a>; <a href="http://www.ncbi.nlm.nih.gov/pubmed/?term=19242382">PMID:19242382</a>
GAD002	4466	Generalized Anxiety Disorder: Did you worry a lot more than most children/people your age?	For additional information, see: <a href="http://www.ncbi.nlm.nih.gov/pubmed/?term=9690934">PMID:9690934</a>; <a href="http://www.ncbi.nlm.nih.gov/pubmed/?term=19242382">PMID:19242382</a>
GAD003A	2450	Generalized Anxiety Disorder: Please look at this list and tell me if you worry a lot about: Your performance in school and/or sports	For additional information, see: <a href="http://www.ncbi.nlm.nih.gov/pubmed/?term=9690934">PMID:9690934</a>; <a href="http://www.ncbi.nlm.nih.gov/pubmed/?term=19242382">PMID:19242382</a>
GAD003B	2449	Generalized Anxiety Disorder: Please look at this list and tell me if you worry a lot about: Being on time	For additional information, see: <a href="http://www.ncbi.nlm.nih.gov/pubmed/?term=9690934">PMID:9690934</a>; <a href="http://www.ncbi.nlm.nih.gov/pubmed/?term=19242382">PMID:19242382</a>
GAD003C	2448	Generalized Anxiety Disorder: Please look at this list and tell me if you worry a lot about: Never making mistakes	For additional information, see: <a href="http://www.ncbi.nlm.nih.gov/pubmed/?term=9690934">PMID:9690934</a>; <a href="http://www.ncbi.nlm.nih.gov/pubmed/?term=19242382">PMID:19242382</a>
GAD003D	2447	Generalized Anxiety Disorder: Please look at this list and tell me if you worry a lot about: Your own health or the health of significant others	For additional information, see: <a href="http://www.ncbi.nlm.nih.gov/pubmed/?term=9690934">PMID:9690934</a>; <a href="http://www.ncbi.nlm.nih.gov/pubmed/?term=19242382">PMID:19242382</a>
GAD003E	2448	Generalized Anxiety Disorder: Please look at this list and tell me if you worry a lot about: Family situations (for example, divorce, finances)	For additional information, see: <a href="http://www.ncbi.nlm.nih.gov/pubmed/?term=9690934">PMID:9690934</a>; <a href="http://www.ncbi.nlm.nih.gov/pubmed/?term=19242382">PMID:19242382</a>
GAD003F	2440	Generalized Anxiety Disorder: Please look at this list and tell me if you worry a lot about: Things going on in the world (for example, war, terrorism, crime)?	For additional information, see: <a href="http://www.ncbi.nlm.nih.gov/pubmed/?term=9690934">PMID:9690934</a>; <a href="http://www.ncbi.nlm.nih.gov/pubmed/?term=19242382">PMID:19242382</a>
GAD011A	1793	Generalized Anxiety Disorder: When you worried the most, did you worry a lot about things before they happened (for example, starting school in the fall, taking a test, going to see a doctor)?	For additional information, see: <a href="http://www.ncbi.nlm.nih.gov/pubmed/?term=9690934">PMID:9690934</a>; <a href="http://www.ncbi.nlm.nih.gov/pubmed/?term=19242382">PMID:19242382</a>
GAD011B	1767	Generalized Anxiety Disorder: When you worried the most, did you worry a lot about things after they happened (for example, how well you behaved or whether you did/said the right thing)?	For additional information, see: <a href="http://www.ncbi.nlm.nih.gov/pubmed/?term=9690934">PMID:9690934</a>; <a href="http://www.ncbi.nlm.nih.gov/pubmed/?term=19242382">PMID:19242382</a>
GAD012	1775	Generalized Anxiety Disorder: (If GAD011 =yes) Was it hard for you to stop yourself from worrying about these things (endorsed in before/after q's)?	For additional information, see: <a href="http://www.ncbi.nlm.nih.gov/pubmed/?term=9690934">PMID:9690934</a>; <a href="http://www.ncbi.nlm.nih.gov/pubmed/?term=19242382">PMID:19242382</a>
GAD013	1854	Generalized Anxiety Disorder: Has anyone said that you are a worrier or that you worry too much?	For additional information, see: <a href="http://www.ncbi.nlm.nih.gov/pubmed/?term=9690934">PMID:9690934</a>; <a href="http://www.ncbi.nlm.nih.gov/pubmed/?term=19242382">PMID:19242382</a>
GAD015	1780	Generalized Anxiety Disorder: Did you feel any of the following physical symptoms when you worried the most: restlessness?	For additional information, see: <a href="http://www.ncbi.nlm.nih.gov/pubmed/?term=9690934">PMID:9690934</a>; <a href="http://www.ncbi.nlm.nih.gov/pubmed/?term=19242382">PMID:19242382</a>
GAD016	1779	Generalized Anxiety Disorder: Did you feel any of the following physical symptoms when you worried the most: fatigue (feeling tired)?	For additional information, see: <a href="http://www.ncbi.nlm.nih.gov/pubmed/?term=9690934">PMID:9690934</a>; <a href="http://www.ncbi.nlm.nih.gov/pubmed/?term=19242382">PMID:19242382</a>
GAD017	1780	Generalized Anxiety Disorder: Did you feel any of the following physical symptoms when you worried the most: concentration problems (trouble focusing or paying attention)?	For additional information, see: <a href="http://www.ncbi.nlm.nih.gov/pubmed/?term=9690934">PMID:9690934</a>; <a href="http://www.ncbi.nlm.nih.gov/pubmed/?term=19242382">PMID:19242382</a>
GAD018	1780	Generalized Anxiety Disorder: Did you feel any of the following physical symptoms when you worried the most: irritability (feeling easily annoyed)?	For additional information, see: <a href="http://www.ncbi.nlm.nih.gov/pubmed/?term=9690934">PMID:9690934</a>; <a href="http://www.ncbi.nlm.nih.gov/pubmed/?term=19242382">PMID:19242382</a>
GAD020	1780	Generalized Anxiety Disorder: Did you feel any of the following physical symptoms when you worried the most: sleep disturbance (trouble sleeping)?	For additional information, see: <a href="http://www.ncbi.nlm.nih.gov/pubmed/?term=9690934">PMID:9690934</a>; <a href="http://www.ncbi.nlm.nih.gov/pubmed/?term=19242382">PMID:19242382</a>
GAD021	1577	Generalized Anxiety Disorder: Did you worry on more days than you didn't?	For additional information, see: <a href="http://www.ncbi.nlm.nih.gov/pubmed/?term=9690934">PMID:9690934</a>; <a href="http://www.ncbi.nlm.nih.gov/pubmed/?term=19242382">PMID:19242382</a>
GAD022	1349	Generalized Anxiety Disorder: What was the longest period of time that your worrying AND (insert endorsed physical symptoms) lasted? (Days)	For additional information, see: <a href="http://www.ncbi.nlm.nih.gov/pubmed/?term=9690934">PMID:9690934</a>; <a href="http://www.ncbi.nlm.nih.gov/pubmed/?term=19242382">PMID:19242382</a>
GAD023	1242	Generalized Anxiety Disorder: What was the longest period of time that your worrying AND (insert endorsed physical symptoms) lasted? (Weeks)	For additional information, see: <a href="http://www.ncbi.nlm.nih.gov/pubmed/?term=9690934">PMID:9690934</a>; <a href="http://www.ncbi.nlm.nih.gov/pubmed/?term=19242382">PMID:19242382</a>
GAD024	1218	Generalized Anxiety Disorder: What was the longest period of time that your worrying AND (insert endorsed physical symptoms) lasted? (Months)	For additional information, see: <a href="http://www.ncbi.nlm.nih.gov/pubmed/?term=9690934">PMID:9690934</a>; <a href="http://www.ncbi.nlm.nih.gov/pubmed/?term=19242382">PMID:19242382</a>
GAD025	1147	Generalized Anxiety Disorder: What was the longest period of time that your worrying AND (insert endorsed physical symptoms) lasted? (Years)	For additional information, see: <a href="http://www.ncbi.nlm.nih.gov/pubmed/?term=9690934">PMID:9690934</a>; <a href="http://www.ncbi.nlm.nih.gov/pubmed/?term=19242382">PMID:19242382</a>
MAN001	4461	Mania/ Hypomania: Have there been times when you were much more active, excited or energetic than usual, had problems sitting still, or needed to move around a lot?	For additional information, see: <a href="http://www.ncbi.nlm.nih.gov/pubmed/?term=9690934">PMID:9690934</a>; <a href="http://www.ncbi.nlm.nih.gov/pubmed/?term=19242382">PMID:19242382</a>
MAN002	4460	Mania/ Hypomania: Has there ever been a time when you felt so full of energy that you couldn't stop doing things and didn't get tired?	For additional information, see: <a href="http://www.ncbi.nlm.nih.gov/pubmed/?term=9690934">PMID:9690934</a>; <a href="http://www.ncbi.nlm.nih.gov/pubmed/?term=19242382">PMID:19242382</a>
MAN003	4456	Mania/ Hypomania: Has there ever been a time when you felt like you hardly needed sleep?	For additional information, see: <a href="http://www.ncbi.nlm.nih.gov/pubmed/?term=9690934">PMID:9690934</a>; <a href="http://www.ncbi.nlm.nih.gov/pubmed/?term=19242382">PMID:19242382</a>
MAN004	4458	Mania/ Hypomania: Have there been times when you kept talking a lot, couldn't stop talking, talked faster than usual, had thoughts faster than usual, or had so many ideas in your head that you could hardly keep track of them?	For additional information, see: <a href="http://www.ncbi.nlm.nih.gov/pubmed/?term=9690934">PMID:9690934</a>; <a href="http://www.ncbi.nlm.nih.gov/pubmed/?term=19242382">PMID:19242382</a>
MAN005	4457	Mania/ Hypomania: Have you ever had a time when you felt much more happy or excited than you usually do when there was nothing special going on?	For additional information, see: <a href="http://www.ncbi.nlm.nih.gov/pubmed/?term=9690934">PMID:9690934</a>; <a href="http://www.ncbi.nlm.nih.gov/pubmed/?term=19242382">PMID:19242382</a>
MAN006	4459	Mania/ Hypomania: Have you ever had a time when you felt like you could do almost anything?	For additional information, see: <a href="http://www.ncbi.nlm.nih.gov/pubmed/?term=9690934">PMID:9690934</a>; <a href="http://www.ncbi.nlm.nih.gov/pubmed/?term=19242382">PMID:19242382</a>
MAN007	4455	Mania/ Hypomania: Has there ever been a time when you felt unusually grouchy, cranky, or irritable; when the smallest things would make you really mad?	For additional information, see: <a href="http://www.ncbi.nlm.nih.gov/pubmed/?term=9690934">PMID:9690934</a>; <a href="http://www.ncbi.nlm.nih.gov/pubmed/?term=19242382">PMID:19242382</a>
MAN008	1583	Mania/ Hypomania: Did other people, like parents or teachers, notice this change or worry about you?	For additional information, see: <a href="http://www.ncbi.nlm.nih.gov/pubmed/?term=9690934">PMID:9690934</a>; <a href="http://www.ncbi.nlm.nih.gov/pubmed/?term=19242382">PMID:19242382</a>
MAN009	1557	Mania/ Hypomania: Was this different from how you usually are?	For additional information, see: <a href="http://www.ncbi.nlm.nih.gov/pubmed/?term=9690934">PMID:9690934</a>; <a href="http://www.ncbi.nlm.nih.gov/pubmed/?term=19242382">PMID:19242382</a>
MAN010	1054	Mania/ Hypomania: If yes, During that time/those times, how often did you feel that way?	For additional information, see: <a href="http://www.ncbi.nlm.nih.gov/pubmed/?term=9690934">PMID:9690934</a>; <a href="http://www.ncbi.nlm.nih.gov/pubmed/?term=19242382">PMID:19242382</a>
MAN011	1045	Mania/ Hypomania: If yes, On the days you felt this way, how much of the day did it last?	For additional information, see: <a href="http://www.ncbi.nlm.nih.gov/pubmed/?term=9690934">PMID:9690934</a>; <a href="http://www.ncbi.nlm.nih.gov/pubmed/?term=19242382">PMID:19242382</a>
MAN012	1194	Mania/ Hypomania: How many times a year?	For additional information, see: <a href="http://www.ncbi.nlm.nih.gov/pubmed/?term=9690934">PMID:9690934</a>; <a href="http://www.ncbi.nlm.nih.gov/pubmed/?term=19242382">PMID:19242382</a>
MAN020	1460	Mania/ Hypomania: When did you feel the most (too happy/excited/grouchy/energetic)?	For additional information, see: <a href="http://www.ncbi.nlm.nih.gov/pubmed/?term=9690934">PMID:9690934</a>; <a href="http://www.ncbi.nlm.nih.gov/pubmed/?term=19242382">PMID:19242382</a>
MAN021	1489	Mania/ Hypomania: During this time when you felt the most (too happy/excited/grouchy/energetic) did you get through school work much more easily or faster than usual?	For additional information, see: <a href="http://www.ncbi.nlm.nih.gov/pubmed/?term=9690934">PMID:9690934</a>; <a href="http://www.ncbi.nlm.nih.gov/pubmed/?term=19242382">PMID:19242382</a>
MAN023	1488	Mania/ Hypomania: During this time when you felt the most (too happy/excited/grouchy/energetic) did you spend more time with your friends?	For additional information, see: <a href="http://www.ncbi.nlm.nih.gov/pubmed/?term=9690934">PMID:9690934</a>; <a href="http://www.ncbi.nlm.nih.gov/pubmed/?term=19242382">PMID:19242382</a>
MAN024	1487	Mania/ Hypomania: During this time when you felt the most (too happy/excited/grouchy/energetic) did you go out more?	For additional information, see: <a href="http://www.ncbi.nlm.nih.gov/pubmed/?term=9690934">PMID:9690934</a>; <a href="http://www.ncbi.nlm.nih.gov/pubmed/?term=19242382">PMID:19242382</a>
MAN025	1481	Mania/ Hypomania: During this time when you felt the most (too happy/excited/grouchy/energetic) did you do more physical activities, like exercising or playing sports?	For additional information, see: <a href="http://www.ncbi.nlm.nih.gov/pubmed/?term=9690934">PMID:9690934</a>; <a href="http://www.ncbi.nlm.nih.gov/pubmed/?term=19242382">PMID:19242382</a>
MAN030	1533	Mania/ Hypomania: How much did your feeling (too happy/excited/grouchy/energetic) upset or bother you?	Values range from 1 to 10: 0=None - 1, 2, 3, 4; 5=Significant - 6, 7, 8, 9, 10=Extremely Serious For additional information, see: <a href="http://www.ncbi.nlm.nih.gov/pubmed/?term=9690934">PMID:9690934</a>; <a href="http://www.ncbi.nlm.nih.gov/pubmed/?term=19242382">PMID:19242382</a>
MAN040	1535	Mania/ Hypomania: How much did the feeling (too happy/excited/grouchy/energetic) you told me about cause problems for you at home, at school or work, or with your family or friends?	Values range from 1 to 10: 0=None - 1, 2, 3, 4; 5=Significant - 6, 7, 8, 9, 10=Extremely Serious For additional information, see: <a href="http://www.ncbi.nlm.nih.gov/pubmed/?term=9690934">PMID:9690934</a>; <a href="http://www.ncbi.nlm.nih.gov/pubmed/?term=19242382">PMID:19242382</a>
MED002	3630	Medical: Height: in.	For additional information, see: <a href="http://www.ncbi.nlm.nih.gov/pubmed/?term=9690934">PMID:9690934</a>; <a href="http://www.ncbi.nlm.nih.gov/pubmed/?term=19242382">PMID:19242382</a>
MED003	3689	Medical: Weight: lb.	For additional information, see: <a href="http://www.ncbi.nlm.nih.gov/pubmed/?term=9690934">PMID:9690934</a>; <a href="http://www.ncbi.nlm.nih.gov/pubmed/?term=19242382">PMID:19242382</a>
MED070	4469	Childhood: Was your birth (that is, while your mom was carrying you, or the time of your delivery) abnormal in any way? This includes premature or overdue births.	For additional information, see: <a href="http://www.ncbi.nlm.nih.gov/pubmed/?term=9690934">PMID:9690934</a>; <a href="http://www.ncbi.nlm.nih.gov/pubmed/?term=19242382">PMID:19242382</a>
MED072	4467	Childhood: Was any part of your development abnormal in any way? For example, did you walk or talk later than other children?	For additional information, see: <a href="http://www.ncbi.nlm.nih.gov/pubmed/?term=9690934">PMID:9690934</a>; <a href="http://www.ncbi.nlm.nih.gov/pubmed/?term=19242382">PMID:19242382</a>
MED074	4477	Migraine & Recurrent Headaches: Have you ever had headaches?	For additional information, see: <a href="http://www.ncbi.nlm.nih.gov/pubmed/?term=9690934">PMID:9690934</a>; <a href="http://www.ncbi.nlm.nih.gov/pubmed/?term=19242382">PMID:19242382</a>
MED075	2804	Migraine & Recurrent Headaches: Did these headaches occur only while you were sick or right after an illness?	For additional information, see: <a href="http://www.ncbi.nlm.nih.gov/pubmed/?term=9690934">PMID:9690934</a>; <a href="http://www.ncbi.nlm.nih.gov/pubmed/?term=19242382">PMID:19242382</a>
MED076	2020	Migraine & Recurrent Headaches: During headaches, does light or noise bother you a lot more than when you don't have a headache?	For additional information, see: <a href="http://www.ncbi.nlm.nih.gov/pubmed/?term=9690934">PMID:9690934</a>; <a href="http://www.ncbi.nlm.nih.gov/pubmed/?term=19242382">PMID:19242382</a>
MED077	2019	Migraine & Recurrent Headaches: During headaches, do you feel sick to your stomach?	For additional information, see: <a href="http://www.ncbi.nlm.nih.gov/pubmed/?term=9690934">PMID:9690934</a>; <a href="http://www.ncbi.nlm.nih.gov/pubmed/?term=19242382">PMID:19242382</a>
MED078	2017	Migraine & Recurrent Headaches: Is the headache pain ever on only one side of your head?	For additional information, see: <a href="http://www.ncbi.nlm.nih.gov/pubmed/?term=9690934">PMID:9690934</a>; <a href="http://www.ncbi.nlm.nih.gov/pubmed/?term=19242382">PMID:19242382</a>
MED079	2018	Migraine & Recurrent Headaches: Does the pain ever throb or come in pulses during your headaches?	For additional information, see: <a href="http://www.ncbi.nlm.nih.gov/pubmed/?term=9690934">PMID:9690934</a>; <a href="http://www.ncbi.nlm.nih.gov/pubmed/?term=19242382">PMID:19242382</a>
MED080	2018	Migraine & Recurrent Headaches: Do your headaches make it hard for you to do your school work or other things you want(s) to do?	For additional information, see: <a href="http://www.ncbi.nlm.nih.gov/pubmed/?term=9690934">PMID:9690934</a>; <a href="http://www.ncbi.nlm.nih.gov/pubmed/?term=19242382">PMID:19242382</a>
MED081	2015	Migraine & Recurrent Headaches: Did you ever see a doctor for your headaches?	For additional information, see: <a href="http://www.ncbi.nlm.nih.gov/pubmed/?term=9690934">PMID:9690934</a>; <a href="http://www.ncbi.nlm.nih.gov/pubmed/?term=19242382">PMID:19242382</a>
MED125	4476	Serious Head Injury: Have you ever had a serious head injury? (that is, traumatic injury, impact to face or head causing their brain to be jarred)	For additional information, see: <a href="http://www.ncbi.nlm.nih.gov/pubmed/?term=9690934">PMID:9690934</a>; <a href="http://www.ncbi.nlm.nih.gov/pubmed/?term=19242382">PMID:19242382</a>
MED126	797	Serious Head Injury: How many times have you had a serious head injury?	For additional information, see: <a href="http://www.ncbi.nlm.nih.gov/pubmed/?term=9690934">PMID:9690934</a>; <a href="http://www.ncbi.nlm.nih.gov/pubmed/?term=19242382">PMID:19242382</a>
MED134	800	Serious Head Injury: Did you have amnesia or memory loss?	For additional information, see: <a href="http://www.ncbi.nlm.nih.gov/pubmed/?term=9690934">PMID:9690934</a>; <a href="http://www.ncbi.nlm.nih.gov/pubmed/?term=19242382">PMID:19242382</a>
MED238	556	Birth defects - Do/did you receive treatment from a doctor/physician?	For additional information, see: <a href="http://www.ncbi.nlm.nih.gov/pubmed/?term=9690934">PMID:9690934</a>; <a href="http://www.ncbi.nlm.nih.gov/pubmed/?term=19242382">PMID:19242382</a>
MED248	4473	Speech problem - Do/did you have this problem?	For additional information, see: <a href="http://www.ncbi.nlm.nih.gov/pubmed/?term=9690934">PMID:9690934</a>; <a href="http://www.ncbi.nlm.nih.gov/pubmed/?term=19242382">PMID:19242382</a>
MED250	952	Speech problem - Do/did you receive treatment from a doctor/physician?	For additional information, see: <a href="http://www.ncbi.nlm.nih.gov/pubmed/?term=9690934">PMID:9690934</a>; <a href="http://www.ncbi.nlm.nih.gov/pubmed/?term=19242382">PMID:19242382</a>
MED273	4474	Learning problem - Do/did you have this problem?	For additional information, see: <a href="http://www.ncbi.nlm.nih.gov/pubmed/?term=9690934">PMID:9690934</a>; <a href="http://www.ncbi.nlm.nih.gov/pubmed/?term=19242382">PMID:19242382</a>
MED278	769	Learning problem - Is this a current condition?	For additional information, see: <a href="http://www.ncbi.nlm.nih.gov/pubmed/?term=9690934">PMID:9690934</a>; <a href="http://www.ncbi.nlm.nih.gov/pubmed/?term=19242382">PMID:19242382</a>
MED297	4476	Sleepwalking - Do/did you have this problem?	For additional information, see: <a href="http://www.ncbi.nlm.nih.gov/pubmed/?term=9690934">PMID:9690934</a>; <a href="http://www.ncbi.nlm.nih.gov/pubmed/?term=19242382">PMID:19242382</a>
MED303	4475	Bedwetting (after 5 years old) - Do/did you have this problem?	For additional information, see: <a href="http://www.ncbi.nlm.nih.gov/pubmed/?term=9690934">PMID:9690934</a>; <a href="http://www.ncbi.nlm.nih.gov/pubmed/?term=19242382">PMID:19242382</a>
MED598	4473	Corrected Vision - Do/did you have this problem?	For additional information, see: <a href="http://www.ncbi.nlm.nih.gov/pubmed/?term=9690934">PMID:9690934</a>; <a href="http://www.ncbi.nlm.nih.gov/pubmed/?term=19242382">PMID:19242382</a>
MED604	1914	Near sightedness (need glasses for distance) - Do/did you have this problem?	For additional information, see: <a href="http://www.ncbi.nlm.nih.gov/pubmed/?term=9690934">PMID:9690934</a>; <a href="http://www.ncbi.nlm.nih.gov/pubmed/?term=19242382">PMID:19242382</a>
MED606	1482	Near sightedness (need glasses for distance) - Did you receive treatment from a doctor/physician?	For additional information, see: <a href="http://www.ncbi.nlm.nih.gov/pubmed/?term=9690934">PMID:9690934</a>; <a href="http://www.ncbi.nlm.nih.gov/pubmed/?term=19242382">PMID:19242382</a>
MED609	1477	Near sightedness (need glasses for distance) - Is this a current condition?	For additional information, see: <a href="http://www.ncbi.nlm.nih.gov/pubmed/?term=9690934">PMID:9690934</a>; <a href="http://www.ncbi.nlm.nih.gov/pubmed/?term=19242382">PMID:19242382</a>
MED610	1899	Far sightedness (need glasses for reading) - Do/did you have this problem?	For additional information, see: <a href="http://www.ncbi.nlm.nih.gov/pubmed/?term=9690934">PMID:9690934</a>; <a href="http://www.ncbi.nlm.nih.gov/pubmed/?term=19242382">PMID:19242382</a>
MED612	562	Far sightedness (need glasses for reading) - Did you receive treatment from a doctor/physician?	For additional information, see: <a href="http://www.ncbi.nlm.nih.gov/pubmed/?term=9690934">PMID:9690934</a>; <a href="http://www.ncbi.nlm.nih.gov/pubmed/?term=19242382">PMID:19242382</a>
MED615	561	Far sightedness (need glasses for reading) - Is this a current condition?	For additional information, see: <a href="http://www.ncbi.nlm.nih.gov/pubmed/?term=9690934">PMID:9690934</a>; <a href="http://www.ncbi.nlm.nih.gov/pubmed/?term=19242382">PMID:19242382</a>
MED616	1916	Astigmatism - Do/did you have this problem?	For additional information, see: <a href="http://www.ncbi.nlm.nih.gov/pubmed/?term=9690934">PMID:9690934</a>; <a href="http://www.ncbi.nlm.nih.gov/pubmed/?term=19242382">PMID:19242382</a>
MED618	522	Astigmatism - Did you receive treatment from a doctor/physician?	For additional information, see: <a href="http://www.ncbi.nlm.nih.gov/pubmed/?term=9690934">PMID:9690934</a>; <a href="http://www.ncbi.nlm.nih.gov/pubmed/?term=19242382">PMID:19242382</a>
MED621	512	Astigmatism - Is this a current condition?	For additional information, see: <a href="http://www.ncbi.nlm.nih.gov/pubmed/?term=9690934">PMID:9690934</a>; <a href="http://www.ncbi.nlm.nih.gov/pubmed/?term=19242382">PMID:19242382</a>
MED738	4472	Motion Sickness, 5 or more episodes (nausea, dizziness) - Do/did you have this problem?	For additional information, see: <a href="http://www.ncbi.nlm.nih.gov/pubmed/?term=9690934">PMID:9690934</a>; <a href="http://www.ncbi.nlm.nih.gov/pubmed/?term=19242382">PMID:19242382</a>
MED800	4470	Do you or did you have any of the following problems? - Allergies - an allergic reaction, sensitivity to food, insects, hay fever (Has Problem?)	For additional information, see: <a href="http://www.ncbi.nlm.nih.gov/pubmed/?term=9690934">PMID:9690934</a>; <a href="http://www.ncbi.nlm.nih.gov/pubmed/?term=19242382">PMID:19242382</a>
MED800C	2686	Is it (allergy problems) current (within last 6 months)?	For additional information, see: <a href="http://www.ncbi.nlm.nih.gov/pubmed/?term=9690934">PMID:9690934</a>; <a href="http://www.ncbi.nlm.nih.gov/pubmed/?term=19242382">PMID:19242382</a>
MED801	4474	Do you or did you have any of the following problems? - Cardiovascular - heart and blood vessels (Has Problem?)	For additional information, see: <a href="http://www.ncbi.nlm.nih.gov/pubmed/?term=9690934">PMID:9690934</a>; <a href="http://www.ncbi.nlm.nih.gov/pubmed/?term=19242382">PMID:19242382</a>
MED802	4474	Do you or did you have any of the following problems? - Endocrinology - hormone disease (Has Problem?)	For additional information, see: <a href="http://www.ncbi.nlm.nih.gov/pubmed/?term=9690934">PMID:9690934</a>; <a href="http://www.ncbi.nlm.nih.gov/pubmed/?term=19242382">PMID:19242382</a>
MED803	4470	Do you or did you have any of the following problems? - Ear/Nose/Throat (ENT) (Has Problem?)	For additional information, see: <a href="http://www.ncbi.nlm.nih.gov/pubmed/?term=9690934">PMID:9690934</a>; <a href="http://www.ncbi.nlm.nih.gov/pubmed/?term=19242382">PMID:19242382</a>
MED803C	1671	Is it (ear/nose/throat problems) current (within last 6 months)?	For additional information, see: <a href="http://www.ncbi.nlm.nih.gov/pubmed/?term=9690934">PMID:9690934</a>; <a href="http://www.ncbi.nlm.nih.gov/pubmed/?term=19242382">PMID:19242382</a>
MED804	4473	Do you or did you have any of the following problems? - Gastrointestinal - digestive system, gut (Has Problem?)	For additional information, see: <a href="http://www.ncbi.nlm.nih.gov/pubmed/?term=9690934">PMID:9690934</a>; <a href="http://www.ncbi.nlm.nih.gov/pubmed/?term=19242382">PMID:19242382</a>
MED804C	1345	Is it (gastrointestinal problems) current (within last 6 months)?	For additional information, see: <a href="http://www.ncbi.nlm.nih.gov/pubmed/?term=9690934">PMID:9690934</a>; <a href="http://www.ncbi.nlm.nih.gov/pubmed/?term=19242382">PMID:19242382</a>
MED805	4468	Do you or did you have any of the following problems? - Genetics Disorder - an illness caused by abnormalities in genes or chromosomes (Has Problem?)	For additional information, see: <a href="http://www.ncbi.nlm.nih.gov/pubmed/?term=9690934">PMID:9690934</a>; <a href="http://www.ncbi.nlm.nih.gov/pubmed/?term=19242382">PMID:19242382</a>
MED809	4471	Do you or did you have any of the following problems? - Infectious Disease - an illness from a virus, bacteria (Has Problem?)	For additional information, see: <a href="http://www.ncbi.nlm.nih.gov/pubmed/?term=9690934">PMID:9690934</a>; <a href="http://www.ncbi.nlm.nih.gov/pubmed/?term=19242382">PMID:19242382</a>
MED813	4470	Do you or did you have any of the following problems? - Orthopedic - musculoskeletal system, bones in arms, legs, back (Has Problem?)	For additional information, see: <a href="http://www.ncbi.nlm.nih.gov/pubmed/?term=9690934">PMID:9690934</a>; <a href="http://www.ncbi.nlm.nih.gov/pubmed/?term=19242382">PMID:19242382</a>
MED813C	1575	Is it (orthopedic condition) current (within last 6 months)?	For additional information, see: <a href="http://www.ncbi.nlm.nih.gov/pubmed/?term=9690934">PMID:9690934</a>; <a href="http://www.ncbi.nlm.nih.gov/pubmed/?term=19242382">PMID:19242382</a>
MED815	4473	Do you or did you have any of the following problems? - Pulmonary - lung disease (Has Problem?)	For additional information, see: <a href="http://www.ncbi.nlm.nih.gov/pubmed/?term=9690934">PMID:9690934</a>; <a href="http://www.ncbi.nlm.nih.gov/pubmed/?term=19242382">PMID:19242382</a>
MED815C	885	Is it (pulmonary condition) current (within last 6 months)?	For additional information, see: <a href="http://www.ncbi.nlm.nih.gov/pubmed/?term=9690934">PMID:9690934</a>; <a href="http://www.ncbi.nlm.nih.gov/pubmed/?term=19242382">PMID:19242382</a>
MED817	4467	Do you or did you have any of the following problems? - Urology/Gynecology - problems of the urinary tract or genitals (Has Problem?)	For additional information, see: <a href="http://www.ncbi.nlm.nih.gov/pubmed/?term=9690934">PMID:9690934</a>; <a href="http://www.ncbi.nlm.nih.gov/pubmed/?term=19242382">PMID:19242382</a>
OCD009	936	Obsessive Compulsive Disorder: Did these thoughts continue to bother you no matter how hard you tried to get rid of them or ignore them?	For additional information, see: <a href="http://www.ncbi.nlm.nih.gov/pubmed/?term=9690934">PMID:9690934</a>; <a href="http://www.ncbi.nlm.nih.gov/pubmed/?term=19242382">PMID:19242382</a>
OCD010	916	Obsessive Compulsive Disorder: Did you try not to think about (thoughts), try to keep them out of your head, or try to push the thoughts away?	For additional information, see: <a href="http://www.ncbi.nlm.nih.gov/pubmed/?term=9690934">PMID:9690934</a>; <a href="http://www.ncbi.nlm.nih.gov/pubmed/?term=19242382">PMID:19242382</a>
OCD019	4443	Obsessive Compulsive Disorder: Do you feel the need to do things just right (like they have to be perfect)?	For additional information, see: <a href="http://www.ncbi.nlm.nih.gov/pubmed/?term=9690934">PMID:9690934</a>; <a href="http://www.ncbi.nlm.nih.gov/pubmed/?term=19242382">PMID:19242382</a>
OCD020	1195	Obsessive Compulsive Disorder: Thinking about all of these thoughts and behaviors, what is the longest period that you have had these thoughts or behaviors? (Days)	For additional information, see: <a href="http://www.ncbi.nlm.nih.gov/pubmed/?term=9690934">PMID:9690934</a>; <a href="http://www.ncbi.nlm.nih.gov/pubmed/?term=19242382">PMID:19242382</a>
OCD021	1137	Obsessive Compulsive Disorder: Thinking about all of these thoughts and behaviors, what is the longest period of time that you have had these thoughts or behaviors? (Weeks)	For additional information, see: <a href="http://www.ncbi.nlm.nih.gov/pubmed/?term=9690934">PMID:9690934</a>; <a href="http://www.ncbi.nlm.nih.gov/pubmed/?term=19242382">PMID:19242382</a>
OCD022	1159	Obsessive Compulsive Disorder: Thinking about all of these thoughts and behaviors, what is the longest period of time that you have had these thoughts or behaviors? (Months)	For additional information, see: <a href="http://www.ncbi.nlm.nih.gov/pubmed/?term=9690934">PMID:9690934</a>; <a href="http://www.ncbi.nlm.nih.gov/pubmed/?term=19242382">PMID:19242382</a>
OCD023	1349	Obsessive Compulsive Disorder: Thinking about all of these thoughts and behaviors, what is the longest period of time that you have had these thoughts or behaviors? (Years)	For additional information, see: <a href="http://www.ncbi.nlm.nih.gov/pubmed/?term=9690934">PMID:9690934</a>; <a href="http://www.ncbi.nlm.nih.gov/pubmed/?term=19242382">PMID:19242382</a>
OCD025	1544	Obsessive Compulsive Disorder: Did having these thoughts or behaviors bother you a lot?	For additional information, see: <a href="http://www.ncbi.nlm.nih.gov/pubmed/?term=9690934">PMID:9690934</a>; <a href="http://www.ncbi.nlm.nih.gov/pubmed/?term=19242382">PMID:19242382</a>
OCD026	1293	Obsessive Compulsive Disorder: About how much of a typical day did you spend thinking these thoughts or engaging in these behaviors? (Minutes)	For additional information, see: <a href="http://www.ncbi.nlm.nih.gov/pubmed/?term=9690934">PMID:9690934</a>; <a href="http://www.ncbi.nlm.nih.gov/pubmed/?term=19242382">PMID:19242382</a>
OCD027	1247	Obsessive Compulsive Disorder: About how much of a typical day did you spend thinking these thoughts or engaging in these behaviors? (Hours)	For additional information, see: <a href="http://www.ncbi.nlm.nih.gov/pubmed/?term=9690934">PMID:9690934</a>; <a href="http://www.ncbi.nlm.nih.gov/pubmed/?term=19242382">PMID:19242382</a>
OCD032	1294	Obsessive Compulsive Disorder: You told me (insert endorsed thoughts/behaviors). How much did having these thoughts/behaviors upset or bother you? How much did you ever feel upset or disappointed with yourself because of your thoughts/behaviors?	For additional information, see: <a href="http://www.ncbi.nlm.nih.gov/pubmed/?term=9690934">PMID:9690934</a>; <a href="http://www.ncbi.nlm.nih.gov/pubmed/?term=19242382">PMID:19242382</a>
OCD033	1293	Obsessive Compulsive Disorder: How much did the thoughts/behaviors you have told me about cause problems for you at home, at school/work, or with your family or friends?	For additional information, see: <a href="http://www.ncbi.nlm.nih.gov/pubmed/?term=9690934">PMID:9690934</a>; <a href="http://www.ncbi.nlm.nih.gov/pubmed/?term=19242382">PMID:19242382</a>
OCD036	1193	Obsessive Compulsive Disorder: How old were you the first time you had this (list endorsed thoughts/behaviors)? (Age)	For additional information, see: <a href="http://www.ncbi.nlm.nih.gov/pubmed/?term=9690934">PMID:9690934</a>; <a href="http://www.ncbi.nlm.nih.gov/pubmed/?term=19242382">PMID:19242382</a>
ODD001	4469	Oppositional Defiant Disorder: Was there a time when you often did things that got you into trouble with adults such as losing your temper, arguing with or talking back to adults, or being grouchy or irritable with them?	For additional information, see: <a href="http://www.ncbi.nlm.nih.gov/pubmed/?term=9690934">PMID:9690934</a>; <a href="http://www.ncbi.nlm.nih.gov/pubmed/?term=19242382">PMID:19242382</a>
ODD002	4372	Oppositional Defiant Disorder: Was there a time when you often got into trouble with adults for refusing to do what they told you to do or for breaking rules at home/school?	For additional information, see: <a href="http://www.ncbi.nlm.nih.gov/pubmed/?term=9690934">PMID:9690934</a>; <a href="http://www.ncbi.nlm.nih.gov/pubmed/?term=19242382">PMID:19242382</a>
ODD005	4465	Oppositional Defiant Disorder: Did you ever get into trouble for getting even with other people by doing things to hurt them, telling lies about them, or messing up their things?	For additional information, see: <a href="http://www.ncbi.nlm.nih.gov/pubmed/?term=9690934">PMID:9690934</a>; <a href="http://www.ncbi.nlm.nih.gov/pubmed/?term=19242382">PMID:19242382</a>
ODD006	4337	Oppositional Defiant Disorder: Were you often irritable or grouchy, or did you often get angry because you thought that things were unfair?	For additional information, see: <a href="http://www.ncbi.nlm.nih.gov/pubmed/?term=9690934">PMID:9690934</a>; <a href="http://www.ncbi.nlm.nih.gov/pubmed/?term=19242382">PMID:19242382</a>
ODD018	2190	Oppositional Defiant Disorder: You told me that you (list endorsed behaviors). How much did having these behaviors upset or bother you?	For additional information, see: <a href="http://www.ncbi.nlm.nih.gov/pubmed/?term=9690934">PMID:9690934</a>; <a href="http://www.ncbi.nlm.nih.gov/pubmed/?term=19242382">PMID:19242382</a>
ODD019	2188	Oppositional Defiant Disorder: How much did these behaviors change your relationships with your family? (Did your family say something about this to you? Did family members seem upset, angry, or annoyed with you because of your behavior?)	For additional information, see: <a href="http://www.ncbi.nlm.nih.gov/pubmed/?term=9690934">PMID:9690934</a>; <a href="http://www.ncbi.nlm.nih.gov/pubmed/?term=19242382">PMID:19242382</a>
ODD020	2176	Oppositional Defiant Disorder: How much did these behaviors change your relationships with your friends? (Did you find yourself spending much less time than usual with your friends? Did your friends say something about your behavior?)	For additional information, see: <a href="http://www.ncbi.nlm.nih.gov/pubmed/?term=9690934">PMID:9690934</a>; <a href="http://www.ncbi.nlm.nih.gov/pubmed/?term=19242382">PMID:19242382</a>
ODD021	2183	Oppositional Defiant Disorder: How much did these behaviors change your relationships with your teachers or classmates (co-workers/supervisors)? change how well you did at school, on tests, homework, or grades (or at job duties)?	For additional information, see: <a href="http://www.ncbi.nlm.nih.gov/pubmed/?term=9690934">PMID:9690934</a>; <a href="http://www.ncbi.nlm.nih.gov/pubmed/?term=19242382">PMID:19242382</a>
ODD025	2113	Oppositional Defiant Disorder: How old were you the first time you did these (insert behavior)? (Age)	For additional information, see: <a href="http://www.ncbi.nlm.nih.gov/pubmed/?term=9690934">PMID:9690934</a>; <a href="http://www.ncbi.nlm.nih.gov/pubmed/?term=19242382">PMID:19242382</a>
ODD026	2186	Oppositional Defiant Disorder: Do you still have any of these (insert behaviors)?	For additional information, see: <a href="http://www.ncbi.nlm.nih.gov/pubmed/?term=9690934">PMID:9690934</a>; <a href="http://www.ncbi.nlm.nih.gov/pubmed/?term=19242382">PMID:19242382</a>
ODD027	749	Oppositional Defiant Disorder: How old were you the last time you did this behavior?	For additional information, see: <a href="http://www.ncbi.nlm.nih.gov/pubmed/?term=9690934">PMID:9690934</a>; <a href="http://www.ncbi.nlm.nih.gov/pubmed/?term=19242382">PMID:19242382</a>
PAN001	4462	Panic Disorder: Have you ever had an attack like this?	For additional information, see: <a href="http://www.ncbi.nlm.nih.gov/pubmed/?term=9690934">PMID:9690934</a>; <a href="http://www.ncbi.nlm.nih.gov/pubmed/?term=19242382">PMID:19242382</a>
PAN003	4458	Panic Disorder: Has there ever been a time when all of a sudden you felt very, very scared or uncomfortable - and your chest hurt, you couldn't catch your breath, your heart beat very fast, you felt very shaky, and sweaty/tingly/numb in your hands or feet?	For additional information, see: <a href="http://www.ncbi.nlm.nih.gov/pubmed/?term=9690934">PMID:9690934</a>; <a href="http://www.ncbi.nlm.nih.gov/pubmed/?term=19242382">PMID:19242382</a>
PAN006	676	Panic Disorder: Did (list endorsed symptoms) start within the same few minutes, like around the same time?	For additional information, see: <a href="http://www.ncbi.nlm.nih.gov/pubmed/?term=9690934">PMID:9690934</a>; <a href="http://www.ncbi.nlm.nih.gov/pubmed/?term=19242382">PMID:19242382</a>
PHB001	4465	Specific Phobia: Looking at this card, have you ever been very nervous or afraid of animals or bugs, like dogs, snakes, or spiders?	For additional information, see: <a href="http://www.ncbi.nlm.nih.gov/pubmed/?term=9690934">PMID:9690934</a>; <a href="http://www.ncbi.nlm.nih.gov/pubmed/?term=19242382">PMID:19242382</a>
PHB002	4463	Specific Phobia: Looking at this card, have you ever been very nervous or afraid of being in really high places, like a roof or tall building?	For additional information, see: <a href="http://www.ncbi.nlm.nih.gov/pubmed/?term=9690934">PMID:9690934</a>; <a href="http://www.ncbi.nlm.nih.gov/pubmed/?term=19242382">PMID:19242382</a>
PHB004	4463	Specific Phobia: Looking at this card, have you ever been very nervous or afraid of storms, thunder, or lightning?	For additional information, see: <a href="http://www.ncbi.nlm.nih.gov/pubmed/?term=9690934">PMID:9690934</a>; <a href="http://www.ncbi.nlm.nih.gov/pubmed/?term=19242382">PMID:19242382</a>
PHB005	4464	Specific Phobia: Looking at this card, have you ever been very nervous or afraid of doctors, needles, or blood?	For additional information, see: <a href="http://www.ncbi.nlm.nih.gov/pubmed/?term=9690934">PMID:9690934</a>; <a href="http://www.ncbi.nlm.nih.gov/pubmed/?term=19242382">PMID:19242382</a>
PHB006	4462	Specific Phobia: Looking at this card, have you ever been very nervous or afraid of closed spaces, like elevators or closets?	For additional information, see: <a href="http://www.ncbi.nlm.nih.gov/pubmed/?term=9690934">PMID:9690934</a>; <a href="http://www.ncbi.nlm.nih.gov/pubmed/?term=19242382">PMID:19242382</a>
PHB008	4380	Specific Phobia: Looking at this card, have you ever been very nervous or afraid of any other things or situations?	For additional information, see: <a href="http://www.ncbi.nlm.nih.gov/pubmed/?term=9690934">PMID:9690934</a>; <a href="http://www.ncbi.nlm.nih.gov/pubmed/?term=19242382">PMID:19242382</a>
PHB010	3227	Specific Phobia: Did facing (insert worst fear) almost always make you feel scared (for example, feeling nervous inside, crying, throwing a tantrum or needing to be near your parents)?	For additional information, see: <a href="http://www.ncbi.nlm.nih.gov/pubmed/?term=9690934">PMID:9690934</a>; <a href="http://www.ncbi.nlm.nih.gov/pubmed/?term=19242382">PMID:19242382</a>
PHB011	3223	Specific Phobia: When you had to (or knew you had to) face (insert worst fear), did you try to avoid it, or if you couldn't avoid it, did you feel very distressed when you faced it?	For additional information, see: <a href="http://www.ncbi.nlm.nih.gov/pubmed/?term=9690934">PMID:9690934</a>; <a href="http://www.ncbi.nlm.nih.gov/pubmed/?term=19242382">PMID:19242382</a>
PHB012	2428	Specific Phobia: Thinking about all of the time that you were afraid of (insert worst fear), whether or not you actually faced it, how long did this fear last? (Days)	For additional information, see: <a href="http://www.ncbi.nlm.nih.gov/pubmed/?term=9690934">PMID:9690934</a>; <a href="http://www.ncbi.nlm.nih.gov/pubmed/?term=19242382">PMID:19242382</a>
PHB013	2375	Specific Phobia: Thinking about all of the time that you were afraid of (insert worst fear), whether or not you actually faced it, how long did this fear last? (Weeks)	For additional information, see: <a href="http://www.ncbi.nlm.nih.gov/pubmed/?term=9690934">PMID:9690934</a>; <a href="http://www.ncbi.nlm.nih.gov/pubmed/?term=19242382">PMID:19242382</a>
PHB014	2497	Specific Phobia: Thinking about all of the time that you were afraid of (insert worst fear), whether or not you actually faced it, how long did this fear last? (Months)	For additional information, see: <a href="http://www.ncbi.nlm.nih.gov/pubmed/?term=9690934">PMID:9690934</a>; <a href="http://www.ncbi.nlm.nih.gov/pubmed/?term=19242382">PMID:19242382</a>
PHB015	2969	Specific Phobia: Thinking about all of the time that you were afraid of (insert worst fear), whether or not you actually faced it, how long did this fear last? (Years)	For additional information, see: <a href="http://www.ncbi.nlm.nih.gov/pubmed/?term=9690934">PMID:9690934</a>; <a href="http://www.ncbi.nlm.nih.gov/pubmed/?term=19242382">PMID:19242382</a>
PHB020	2121	Specific Phobia: How much did having this fear of (insert worst fear) upset or bother you?	Values range from 1 to 10: 0=None - 1, 2, 3, 4; 5=Significant - 6, 7, 8, 9, 10=Extremely Serious For additional information, see: <a href="http://www.ncbi.nlm.nih.gov/pubmed/?term=9690934">PMID:9690934</a>; <a href="http://www.ncbi.nlm.nih.gov/pubmed/?term=19242382">PMID:19242382</a>
PHB021	2117	Specific Phobia: How much did the fear of (insert worst fear) cause problems for you at home, at school or work, or with your family or friends?	Values range from 1 to 10: 0=None - 1, 2, 3, 4; 5=Significant - 6, 7, 8, 9, 10=Extremely Serious For additional information, see: <a href="http://www.ncbi.nlm.nih.gov/pubmed/?term=9690934">PMID:9690934</a>; <a href="http://www.ncbi.nlm.nih.gov/pubmed/?term=19242382">PMID:19242382</a>
PHB024	1792	Specific Phobia: How old were you the first time you had this fear of (insert worst fear)? (Age)	For additional information, see: <a href="http://www.ncbi.nlm.nih.gov/pubmed/?term=9690934">PMID:9690934</a>; <a href="http://www.ncbi.nlm.nih.gov/pubmed/?term=19242382">PMID:19242382</a>
PHB025	2114	Specific Phobia: Are you still afraid of (insert worst fear)?	For additional information, see: <a href="http://www.ncbi.nlm.nih.gov/pubmed/?term=9690934">PMID:9690934</a>; <a href="http://www.ncbi.nlm.nih.gov/pubmed/?term=19242382">PMID:19242382</a>
PSY101	1014	Psychosis: At the time that you were having (insert symptoms), were you also physically ill (for example, high fever, migraine, epilepsy)?	For additional information, see: <a href="http://www.ncbi.nlm.nih.gov/pubmed/?term=9690934">PMID:9690934</a>; <a href="http://www.ncbi.nlm.nih.gov/pubmed/?term=19242382">PMID:19242382</a>
PSY102	1012	Psychosis: At the time that you were having (insert symptoms), were you also taking prescribed medication? (for example, Serpasil, birth control pills, antihistamines or cold pills, antihypertensives, cortisone or other steroids, or diet pills)	For additional information, see: <a href="http://www.ncbi.nlm.nih.gov/pubmed/?term=9690934">PMID:9690934</a>; <a href="http://www.ncbi.nlm.nih.gov/pubmed/?term=19242382">PMID:19242382</a>
PSY103	1012	Psychosis: At the time that you were having (insert symptoms), were you also using alcohol/drugs?	For additional information, see: <a href="http://www.ncbi.nlm.nih.gov/pubmed/?term=9690934">PMID:9690934</a>; <a href="http://www.ncbi.nlm.nih.gov/pubmed/?term=19242382">PMID:19242382</a>
PSY104	1012	Psychosis: At the time that you were having (insert symptoms), were you also depressed (Feeling very sad)?	For additional information, see: <a href="http://www.ncbi.nlm.nih.gov/pubmed/?term=9690934">PMID:9690934</a>; <a href="http://www.ncbi.nlm.nih.gov/pubmed/?term=19242382">PMID:19242382</a>
PSY105	1012	Psychosis: At the time that you were having (insert symptoms), were you also manic (feeling very energetic/active)?	For additional information, see: <a href="http://www.ncbi.nlm.nih.gov/pubmed/?term=9690934">PMID:9690934</a>; <a href="http://www.ncbi.nlm.nih.gov/pubmed/?term=19242382">PMID:19242382</a>
PSY106	1012	Psychosis: At the time that you were having (insert symptoms), were you also diagnosed with schizophrenia?	For additional information, see: <a href="http://www.ncbi.nlm.nih.gov/pubmed/?term=9690934">PMID:9690934</a>; <a href="http://www.ncbi.nlm.nih.gov/pubmed/?term=19242382">PMID:19242382</a>
PSY107	1011	Psychosis: At the time that you were having (insert symptoms), were you also experiencing any other situation that could account for it?	For additional information, see: <a href="http://www.ncbi.nlm.nih.gov/pubmed/?term=9690934">PMID:9690934</a>; <a href="http://www.ncbi.nlm.nih.gov/pubmed/?term=19242382">PMID:19242382</a>
PSY110	1010	Psychosis: How much did your feelings/behaviors associated with this event upset or bother you?	For additional information, see: <a href="http://www.ncbi.nlm.nih.gov/pubmed/?term=9690934">PMID:9690934</a>; <a href="http://www.ncbi.nlm.nih.gov/pubmed/?term=19242382">PMID:19242382</a>
PSY120	1010	Psychosis: How much have the feelings/behaviors that you have told me about caused problems for you at home, at school, or with your family or friends?	For additional information, see: <a href="http://www.ncbi.nlm.nih.gov/pubmed/?term=9690934">PMID:9690934</a>; <a href="http://www.ncbi.nlm.nih.gov/pubmed/?term=19242382">PMID:19242382</a>
PSY130	968	Psychosis: How old were you the first time you had these behaviors/feelings? (Age)	For additional information, see: <a href="http://www.ncbi.nlm.nih.gov/pubmed/?term=9690934">PMID:9690934</a>; <a href="http://www.ncbi.nlm.nih.gov/pubmed/?term=19242382">PMID:19242382</a>
PSY132	624	Psychosis: How old were you the last time you had these behaviors/feelings?	For additional information, see: <a href="http://www.ncbi.nlm.nih.gov/pubmed/?term=9690934">PMID:9690934</a>; <a href="http://www.ncbi.nlm.nih.gov/pubmed/?term=19242382">PMID:19242382</a>
PSY133	574	Psychosis: How long did you feel (__)? (Days)	For additional information, see: <a href="http://www.ncbi.nlm.nih.gov/pubmed/?term=9690934">PMID:9690934</a>; <a href="http://www.ncbi.nlm.nih.gov/pubmed/?term=19242382">PMID:19242382</a>
PSY135	506	Psychosis: How long did you feel (__)? (Months)	For additional information, see: <a href="http://www.ncbi.nlm.nih.gov/pubmed/?term=9690934">PMID:9690934</a>; <a href="http://www.ncbi.nlm.nih.gov/pubmed/?term=19242382">PMID:19242382</a>
PSY146	995	Psychosis: Since you were (age of onset) until (offset age, or "now" if current), was there ever a time when you did not have these behaviors/feelings?	For additional information, see: <a href="http://www.ncbi.nlm.nih.gov/pubmed/?term=9690934">PMID:9690934</a>; <a href="http://www.ncbi.nlm.nih.gov/pubmed/?term=19242382">PMID:19242382</a>
PSY147	511	Psychosis: During that time, what was the longest period of time that (behavior/feeling) did not bother you? (Weeks)	For additional information, see: <a href="http://www.ncbi.nlm.nih.gov/pubmed/?term=9690934">PMID:9690934</a>; <a href="http://www.ncbi.nlm.nih.gov/pubmed/?term=19242382">PMID:19242382</a>
PSY148	553	Psychosis: During that time, what was the longest period of time that (behavior/feeling) did not bother you? (Months)	For additional information, see: <a href="http://www.ncbi.nlm.nih.gov/pubmed/?term=9690934">PMID:9690934</a>; <a href="http://www.ncbi.nlm.nih.gov/pubmed/?term=19242382">PMID:19242382</a>
PSY149	530	Psychosis: During that time, what was the longest period of time that (behavior/feeling) did not bother you? (Years)	For additional information, see: <a href="http://www.ncbi.nlm.nih.gov/pubmed/?term=9690934">PMID:9690934</a>; <a href="http://www.ncbi.nlm.nih.gov/pubmed/?term=19242382">PMID:19242382</a>
PSY150	793	Psychosis: How long did this last? (Mins)	For additional information, see: <a href="http://www.ncbi.nlm.nih.gov/pubmed/?term=9690934">PMID:9690934</a>; <a href="http://www.ncbi.nlm.nih.gov/pubmed/?term=19242382">PMID:19242382</a>
PSY151	633	Psychosis: How long did this last? (Hours)	For additional information, see: <a href="http://www.ncbi.nlm.nih.gov/pubmed/?term=9690934">PMID:9690934</a>; <a href="http://www.ncbi.nlm.nih.gov/pubmed/?term=19242382">PMID:19242382</a>
PSY152	633	Psychosis: How long did this last? (Days)	For additional information, see: <a href="http://www.ncbi.nlm.nih.gov/pubmed/?term=9690934">PMID:9690934</a>; <a href="http://www.ncbi.nlm.nih.gov/pubmed/?term=19242382">PMID:19242382</a>
PSY153	656	Psychosis: How long did this last? (Weeks)	For additional information, see: <a href="http://www.ncbi.nlm.nih.gov/pubmed/?term=9690934">PMID:9690934</a>; <a href="http://www.ncbi.nlm.nih.gov/pubmed/?term=19242382">PMID:19242382</a>
PSY155	913	Psychosis: Did you make sense?	For additional information, see: <a href="http://www.ncbi.nlm.nih.gov/pubmed/?term=9690934">PMID:9690934</a>; <a href="http://www.ncbi.nlm.nih.gov/pubmed/?term=19242382">PMID:19242382</a>
PSY156	915	Psychosis: Could you make yourself understood if people told you that you couldn't be understood?	For additional information, see: <a href="http://www.ncbi.nlm.nih.gov/pubmed/?term=9690934">PMID:9690934</a>; <a href="http://www.ncbi.nlm.nih.gov/pubmed/?term=19242382">PMID:19242382</a>
PTD008	4459	Post-Traumatic Stress: Other than television or at the movies, have you ever seen or heard somebody get killed or get hurt very badly or die?	For additional information, see: <a href="http://www.ncbi.nlm.nih.gov/pubmed/?term=9690934">PMID:9690934</a>; <a href="http://www.ncbi.nlm.nih.gov/pubmed/?term=19242382">PMID:19242382</a>
PTD009	4451	Post-Traumatic Stress: Have you ever been very upset by seeing a dead body or by seeing pictures of the dead body of somebody you knew well?	For additional information, see: <a href="http://www.ncbi.nlm.nih.gov/pubmed/?term=9690934">PMID:9690934</a>; <a href="http://www.ncbi.nlm.nih.gov/pubmed/?term=19242382">PMID:19242382</a>
PTD020	1664	Post-Traumatic Stress: When did (insert worst event name) occur? (Age)	For additional information, see: <a href="http://www.ncbi.nlm.nih.gov/pubmed/?term=9690934">PMID:9690934</a>; <a href="http://www.ncbi.nlm.nih.gov/pubmed/?term=19242382">PMID:19242382</a>
PTD021	1243	Post-Traumatic Stress: When did (insert worst event name) occur? (Month)	For additional information, see: <a href="http://www.ncbi.nlm.nih.gov/pubmed/?term=9690934">PMID:9690934</a>; <a href="http://www.ncbi.nlm.nih.gov/pubmed/?term=19242382">PMID:19242382</a>
PTD022	1572	Post-Traumatic Stress: When did (insert worst event name) occur? (Year)	For additional information, see: <a href="http://www.ncbi.nlm.nih.gov/pubmed/?term=9690934">PMID:9690934</a>; <a href="http://www.ncbi.nlm.nih.gov/pubmed/?term=19242382">PMID:19242382</a>
PTD029	523	Post-Traumatic Stress: How often did you have these feelings/behaviors?	For additional information, see: <a href="http://www.ncbi.nlm.nih.gov/pubmed/?term=9690934">PMID:9690934</a>; <a href="http://www.ncbi.nlm.nih.gov/pubmed/?term=19242382">PMID:19242382</a>
PTD030	519	Post-Traumatic Stress: INTERVIEWER: Record age of onset of symptoms. (Age)	For additional information, see: <a href="http://www.ncbi.nlm.nih.gov/pubmed/?term=9690934">PMID:9690934</a>; <a href="http://www.ncbi.nlm.nih.gov/pubmed/?term=19242382">PMID:19242382</a>
PTD041	527	Post-Traumatic Stress: How much have the feelings/behaviors you have told me about caused problems for you at home, at school or work, or with your family or friends?	Values range from 1 to 10: 0=None - 1, 2, 3, 4; 5=Significant - 6, 7, 8, 9, 10=Extremely Serious For additional information, see: <a href="http://www.ncbi.nlm.nih.gov/pubmed/?term=9690934">PMID:9690934</a>; <a href="http://www.ncbi.nlm.nih.gov/pubmed/?term=19242382">PMID:19242382</a>
SCR001	4447	General Probes: Have you ever talked to a counselor, psychologist, social worker, psychiatrist or some other professional about your feelings or problems with your mood or behaviors?	For additional information, see: <a href="http://www.ncbi.nlm.nih.gov/pubmed/?term=9690934">PMID:9690934</a>; <a href="http://www.ncbi.nlm.nih.gov/pubmed/?term=19242382">PMID:19242382</a>
SCR003	2158	General Probes: How many separate times did you go to see someone?	For additional information, see: <a href="http://www.ncbi.nlm.nih.gov/pubmed/?term=9690934">PMID:9690934</a>; <a href="http://www.ncbi.nlm.nih.gov/pubmed/?term=19242382">PMID:19242382</a>
SCR004	2164	General Probes: How long did you see someone in total?	For additional information, see: <a href="http://www.ncbi.nlm.nih.gov/pubmed/?term=9690934">PMID:9690934</a>; <a href="http://www.ncbi.nlm.nih.gov/pubmed/?term=19242382">PMID:19242382</a>
SCR005	2092	General Probes: About how many talk sessions did you have in total?	For additional information, see: <a href="http://www.ncbi.nlm.nih.gov/pubmed/?term=9690934">PMID:9690934</a>; <a href="http://www.ncbi.nlm.nih.gov/pubmed/?term=19242382">PMID:19242382</a>
SCR006	4371	General Probes: Are you currently taking medication because of your emotions and/or behaviors?	For additional information, see: <a href="http://www.ncbi.nlm.nih.gov/pubmed/?term=9690934">PMID:9690934</a>; <a href="http://www.ncbi.nlm.nih.gov/pubmed/?term=19242382">PMID:19242382</a>
SEP500	4468	Separation Anxiety: Since you were 5 years old, has there ever been a time when you had a lot of worries about your (attachment figures) and were very upset or got sick (for example, felt sick to your stomach, headaches, thrown-up) when you were away from him/her?	For additional information, see: <a href="http://www.ncbi.nlm.nih.gov/pubmed/?term=9690934">PMID:9690934</a>; <a href="http://www.ncbi.nlm.nih.gov/pubmed/?term=19242382">PMID:19242382</a>
SEP508	4466	Separation Anxiety: Has there ever been a time when you wanted to stay home from school or not go to other places (for example, sleep-overs) without your (attachment figures)?	For additional information, see: <a href="http://www.ncbi.nlm.nih.gov/pubmed/?term=9690934">PMID:9690934</a>; <a href="http://www.ncbi.nlm.nih.gov/pubmed/?term=19242382">PMID:19242382</a>
SEP509	4342	Separation Anxiety: When you knew that you were going to be away from home or (attachment figure(s)), did you get very upset and worry (e.g., when you learned (attachment figure(s)) were going on an upcoming trip or night out)?	For additional information, see: <a href="http://www.ncbi.nlm.nih.gov/pubmed/?term=9690934">PMID:9690934</a>; <a href="http://www.ncbi.nlm.nih.gov/pubmed/?term=19242382">PMID:19242382</a>
SEP510	4341	Separation Anxiety: Did you ever worry/have bad dreams about something terrible happening to you or your (attachment figures) so that you would not see them again?	For additional information, see: <a href="http://www.ncbi.nlm.nih.gov/pubmed/?term=9690934">PMID:9690934</a>; <a href="http://www.ncbi.nlm.nih.gov/pubmed/?term=19242382">PMID:19242382</a>
SEP511	4335	Separation Anxiety: Were you scared to be alone in your room (or any place in your house) or did you need your (attachment figure(s)) to stay with you while you fell asleep?	For additional information, see: <a href="http://www.ncbi.nlm.nih.gov/pubmed/?term=9690934">PMID:9690934</a>; <a href="http://www.ncbi.nlm.nih.gov/pubmed/?term=19242382">PMID:19242382</a>
SEP512	1901	Separation Anxiety: How long was your longest period of worry about your (attachment figures)? (Days)	For additional information, see: <a href="http://www.ncbi.nlm.nih.gov/pubmed/?term=9690934">PMID:9690934</a>; <a href="http://www.ncbi.nlm.nih.gov/pubmed/?term=19242382">PMID:19242382</a>
SEP514	1844	Separation Anxiety: How long was your longest period of worry about your (attachment figures)? (Months)	For additional information, see: <a href="http://www.ncbi.nlm.nih.gov/pubmed/?term=9690934">PMID:9690934</a>; <a href="http://www.ncbi.nlm.nih.gov/pubmed/?term=19242382">PMID:19242382</a>
SEP525	1005	Separation Anxiety: You told me that you (list endorsed worries). How much did having these worries (about the attachment figure) upset or bother you?	Values range from 1 to 10: 0=None - 1, 2, 3, 4; 5=Significant - 6, 7, 8, 9, 10=Extremely Serious For additional information, see: <a href="http://www.ncbi.nlm.nih.gov/pubmed/?term=9690934">PMID:9690934</a>; <a href="http://www.ncbi.nlm.nih.gov/pubmed/?term=19242382">PMID:19242382</a>
SEP526	1004	Separation Anxiety: How much did the worries you have told me about cause problems for you at home, at school or work, or with your family or friends?	Values range from 1 to 10: 0=None - 1, 2, 3, 4; 5=Significant - 6, 7, 8, 9, 10=Extremely Serious For additional information, see: <a href="http://www.ncbi.nlm.nih.gov/pubmed/?term=9690934">PMID:9690934</a>; <a href="http://www.ncbi.nlm.nih.gov/pubmed/?term=19242382">PMID:19242382</a>
SEP529	972	Separation Anxiety: How old were you the first time you had these worries?	For additional information, see: <a href="http://www.ncbi.nlm.nih.gov/pubmed/?term=9690934">PMID:9690934</a>; <a href="http://www.ncbi.nlm.nih.gov/pubmed/?term=19242382">PMID:19242382</a>
SEP531	649	Separation Anxiety: How old were you the last time you had these worries?	For additional information, see: <a href="http://www.ncbi.nlm.nih.gov/pubmed/?term=9690934">PMID:9690934</a>; <a href="http://www.ncbi.nlm.nih.gov/pubmed/?term=19242382">PMID:19242382</a>
SIP001	4432	SIPS- Structured Interview for Prodromal Symptoms: TROUBLE WITH FOCUS AND ATTENTION Severity Scale	For additional information, see: McGlashan TH, Miller TJ, Woods SW, Rosen JL, Hoffman RE, Davidson L. Structured Interview for Prodromal Syndromes, Version 4.0. New Haven, CT: Prime Clinic Yale School of Medicine; 2003.
SIP002	606	SIPS- Structured Interview for Prodromal Symptoms: Trouble With Focus and Attention: Symptom Onset	For additional information, see: McGlashan TH, Miller TJ, Woods SW, Rosen JL, Hoffman RE, Davidson L. Structured Interview for Prodromal Syndromes, Version 4.0. New Haven, CT: Prime Clinic Yale School of Medicine; 2003.
SIP003	4460	SIPS- PRIME SCREEN-REVISED: I think that I have felt that there are odd or unusual things going on that I can't explain.	For additional information, see: Miller TJ, Cicchetti D, Markovich PJ, McGlashan TH, Woods SW. The SIPS screen: a brief self-report screen to detect the schizophrenia prodrome. Schizophr Res. 2004;70 (suppl1):78.
SIP004	4460	SIPS- PRIME SCREEN-REVISED: I think that I might be able to predict the future.	For additional information, see: Miller TJ, Cicchetti D, Markovich PJ, McGlashan TH, Woods SW. The SIPS screen: a brief self-report screen to detect the schizophrenia prodrome. Schizophr Res. 2004;70 (suppl1):78.
SIP005	4459	SIPS- PRIME SCREEN-REVISED- Structured Interview for Prodromal Symptoms: I may have felt that there could possibly be something interrupting or controlling my thoughts, feelings, or actions.	For additional information, see: Miller TJ, Cicchetti D, Markovich PJ, McGlashan TH, Woods SW. The SIPS screen: a brief self-report screen to detect the schizophrenia prodrome. Schizophr Res. 2004;70 (suppl1):78.
SIP006	4459	SIPS- PRIME SCREEN-REVISED- Structured Interview for Prodromal Symptoms: I have had the experience of doing something differently because of my superstitions.	For additional information, see: Miller TJ, Cicchetti D, Markovich PJ, McGlashan TH, Woods SW. The SIPS screen: a brief self-report screen to detect the schizophrenia prodrome. Schizophr Res. 2004;70 (suppl1):78.
SIP007	4458	SIPS- PRIME SCREEN-REVISED Structured Interview for Prodromal Symptoms: I think I may get confused at times whether something I experience or perceive may be real or may be just part of my imagination or dreams.	For additional information, see: Miller TJ, Cicchetti D, Markovich PJ, McGlashan TH, Woods SW. The SIPS screen: a brief self-report screen to detect the schizophrenia prodrome. Schizophr Res. 2004;70 (suppl1):78.
SIP008	4459	SIPS- PRIME SCREEN-REVISED Structured Interview for Prodromal Symptoms: I have thought that it might be possible that other people can read my mind, or that I can read others' minds	For additional information, see: Miller TJ, Cicchetti D, Markovich PJ, McGlashan TH, Woods SW. The SIPS screen: a brief self-report screen to detect the schizophrenia prodrome. Schizophr Res. 2004;70 (suppl1):78.
SIP009	4457	SIPS- PRIME SCREEN-REVISED Structured Interview for Prodromal Symptoms: I wonder if people may be planning to hurt me or even may be about to hurt me.	For additional information, see: Miller TJ, Cicchetti D, Markovich PJ, McGlashan TH, Woods SW. The SIPS screen: a brief self-report screen to detect the schizophrenia prodrome. Schizophr Res. 2004;70 (suppl1):78.
SIP010	4459	SIPS- PRIME SCREEN-REVISED Structured Interview for Prodromal Symptoms: I believe that I have special natural or supernatural gifts beyond my talents and natural strengths.	For additional information, see: Miller TJ, Cicchetti D, Markovich PJ, McGlashan TH, Woods SW. The SIPS screen: a brief self-report screen to detect the schizophrenia prodrome. Schizophr Res. 2004;70 (suppl1):78.
SIP011	4459	SIPS- PRIME SCREEN-REVISED Structured Interview for Prodromal Symptoms: I think I might feel like my mind is "playing tricks" on me.	For additional information, see: Miller TJ, Cicchetti D, Markovich PJ, McGlashan TH, Woods SW. The SIPS screen: a brief self-report screen to detect the schizophrenia prodrome. Schizophr Res. 2004;70 (suppl1):78.
SIP012	4456	SIPS- PRIME SCREEN-REVISED Structured Interview for Prodromal Symptoms: I have had the experience of hearing faint or clear sounds of people or a person mumbling or talking when there is no one near me.	For additional information, see: Miller TJ, Cicchetti D, Markovich PJ, McGlashan TH, Woods SW. The SIPS screen: a brief self-report screen to detect the schizophrenia prodrome. Schizophr Res. 2004;70 (suppl1):78.
SIP013	4456	SIPS- PRIME SCREEN-REVISED Structured Interview for Prodromal Symptoms: I think that I may hear my own thoughts being said out loud.	For additional information, see: Miller TJ, Cicchetti D, Markovich PJ, McGlashan TH, Woods SW. The SIPS screen: a brief self-report screen to detect the schizophrenia prodrome. Schizophr Res. 2004;70 (suppl1):78.
SIP014	4459	SIPS- PRIME SCREEN-REVISED Structured Interview for Prodromal Symptoms: I have been concerned that I might be "going crazy."	For additional information, see: Miller TJ, Cicchetti D, Markovich PJ, McGlashan TH, Woods SW. The SIPS screen: a brief self-report screen to detect the schizophrenia prodrome. Schizophr Res. 2004;70 (suppl1):78.
SIP015	3899	SIPS- PRIME SCREEN-REVISED Structured Interview for Prodromal Symptoms: I think I have felt that there are odd or unusual things going on that I can't explain.	For additional information, see: <a href="http://www.ncbi.nlm.nih.gov/pubmed/?term=18809299">PMID:18809299</a>
SIP016	3849	SIPS- PRIME SCREEN-REVISED Structured Interview for Prodromal Symptoms: I think that I might be able to predict the future.	For additional information, see: <a href="http://www.ncbi.nlm.nih.gov/pubmed/?term=18809299">PMID:18809299</a>
SIP017	3846	SIPS- PRIME SCREEN-REVISED Structured Interview for Prodromal Symptoms: I may have felt that there could possibly be something interrupting or controlling my thoughts, feelings, or actions.	For additional information, see: <a href="http://www.ncbi.nlm.nih.gov/pubmed/?term=18809299">PMID:18809299</a>
SIP018	3854	SIPS- PRIME SCREEN-REVISED Structured Interview for Prodromal Symptoms: I have had the experience of doing something differently because of my superstitions.	For additional information, see: <a href="http://www.ncbi.nlm.nih.gov/pubmed/?term=18809299">PMID:18809299</a>
SIP019	3893	SIPS- PRIME SCREEN-REVISED Structured Interview for Prodromal Symptoms: I think that I may get confused at times whether something I experience or perceive may be real or may be just part of my imagination or dreams.	For additional information, see: <a href="http://www.ncbi.nlm.nih.gov/pubmed/?term=18809299">PMID:18809299</a>
SIP020	3850	SIPS- PRIME SCREEN-REVISED Structured Interview for Prodromal Symptoms: I have thought that it might be possible that other people can read my mind, or that I can read others' minds.	For additional information, see: <a href="http://www.ncbi.nlm.nih.gov/pubmed/?term=18809299">PMID:18809299</a>
SIP021	3845	SIPS- PRIME SCREEN-REVISED Structured Interview for Prodromal Symptoms: I wonder if people may be planning to hurt me or even may be about to hurt me.	For additional information, see: <a href="http://www.ncbi.nlm.nih.gov/pubmed/?term=18809299">PMID:18809299</a>
SIP022	3847	SIPS- PRIME SCREEN-REVISED Structured Interview for Prodromal Symptoms: I believe that I have special natural or supernatural gifts beyond my talents and natural strengths.	For additional information, see: <a href="http://www.ncbi.nlm.nih.gov/pubmed/?term=18809299">PMID:18809299</a>
SIP023	3862	SIPS- PRIME SCREEN-REVISED Structured Interview for Prodromal Symptoms: I think I might feel like my mind is "playing tricks" on me.	For additional information, see: <a href="http://www.ncbi.nlm.nih.gov/pubmed/?term=18809299">PMID:18809299</a>
SIP024	3857	SIPS- PRIME SCREEN-REVISED Structured Interview for Prodromal Symptoms: I have had the experience of hearing faint or clear sounds of people or a person mumbling or talking when there is no one near me.	For additional information, see: <a href="http://www.ncbi.nlm.nih.gov/pubmed/?term=18809299">PMID:18809299</a>
SIP025	3859	SIPS- PRIME SCREEN-REVISED Structured Interview for Prodromal Symptoms: I think that I may hear my own thoughts being said out loud.	For additional information, see: <a href="http://www.ncbi.nlm.nih.gov/pubmed/?term=18809299">PMID:18809299</a>
SIP026	3841	SIPS- PRIME SCREEN-REVISED Structured Interview for Prodromal Symptoms: I have been concerned that I might be "going crazy."	For additional information, see: <a href="http://www.ncbi.nlm.nih.gov/pubmed/?term=18809299">PMID:18809299</a>
SIP027	4462	SIPS- Structured Interview for Prodromal Symptoms: Do people ever tell you that they can't understand you?	For additional information, see: McGlashan TH, Miller TJ, Woods SW, Rosen JL, Hoffman RE, Davidson L. Structured Interview for Prodromal Syndromes, Version 4.0. New Haven, CT: Prime Clinic Yale School of Medicine; 2003.
SIP028	4453	SIPS- Structured Interview for Prodromal Symptoms: Do people ever seem to have difficulty understanding you?	For additional information, see: McGlashan TH, Miller TJ, Woods SW, Rosen JL, Hoffman RE, Davidson L. Structured Interview for Prodromal Syndromes, Version 4.0. New Haven, CT: Prime Clinic Yale School of Medicine; 2003.
SIP030	4458	SIPS- Structured Interview for Prodromal Symptoms: Changes in speech, disorganized communication, tangential speech Severity Scale	For additional information, see: McGlashan TH, Miller TJ, Woods SW, Rosen JL, Hoffman RE, Davidson L. Structured Interview for Prodromal Syndromes, Version 4.0. New Haven, CT: Prime Clinic Yale School of Medicine; 2003.
SIP035	4441	SIPS- Structured Interview for Prodromal Symptoms: Changes in perception of self, others, or the world in general: Severity Scale	For additional information, see: McGlashan TH, Miller TJ, Woods SW, Rosen JL, Hoffman RE, Davidson L. Structured Interview for Prodromal Syndromes, Version 4.0. New Haven, CT: Prime Clinic Yale School of Medicine; 2003.
SIP037	4414	SIPS- Structured Interview for Prodromal Symptoms: EXPRESSION OF EMOTION: Severity Scale	For additional information, see: McGlashan TH, Miller TJ, Woods SW, Rosen JL, Hoffman RE, Davidson L. Structured Interview for Prodromal Syndromes, Version 4.0. New Haven, CT: Prime Clinic Yale School of Medicine; 2003.
SIP038	4457	SIPS- Structured Interview for Prodromal Symptoms: Within the past 6 months, are you having a harder time getting your work or schoolwork done?	For additional information, see: McGlashan TH, Miller TJ, Woods SW, Rosen JL, Hoffman RE, Davidson L. Structured Interview for Prodromal Syndromes, Version 4.0. New Haven, CT: Prime Clinic Yale School of Medicine; 2003.
SIP041	4439	SIPS- Structured Interview for Prodromal Symptoms: Occupational Functioning Severity Scale	For additional information, see: McGlashan TH, Miller TJ, Woods SW, Rosen JL, Hoffman RE, Davidson L. Structured Interview for Prodromal Syndromes, Version 4.0. New Haven, CT: Prime Clinic Yale School of Medicine; 2003.
SIP043	4445	SIPS- Structured Interview for Prodromal Symptoms: Avolition Severity Scale	For additional information, see: McGlashan TH, Miller TJ, Woods SW, Rosen JL, Hoffman RE, Davidson L. Structured Interview for Prodromal Syndromes, Version 4.0. New Haven, CT: Prime Clinic Yale School of Medicine; 2003.
SOC001	4463	Social Anxiety: Looking at this card, was there ever a time in your life when you felt afraid or uncomfortable or really, really shy with people, like meeting new people, going to parties, or eating or drinking, writing or doing homework in front of others?	For additional information, see: <a href="http://www.ncbi.nlm.nih.gov/pubmed/?term=9690934">PMID:9690934</a>; <a href="http://www.ncbi.nlm.nih.gov/pubmed/?term=19242382">PMID:19242382</a>
SOC002	4335	Social Anxiety: Looking at this card, was there ever a time in your life when you felt afraid or uncomfortable talking on the telephone or with people your own age who you don't know very well?	For additional information, see: <a href="http://www.ncbi.nlm.nih.gov/pubmed/?term=9690934">PMID:9690934</a>; <a href="http://www.ncbi.nlm.nih.gov/pubmed/?term=19242382">PMID:19242382</a>
SOC003	4456	Social Anxiety: Looking at this card, was there ever a time in your life when you felt afraid or uncomfortable when you had to do something in front of a group of people, like speaking in class?	For additional information, see: <a href="http://www.ncbi.nlm.nih.gov/pubmed/?term=9690934">PMID:9690934</a>; <a href="http://www.ncbi.nlm.nih.gov/pubmed/?term=19242382">PMID:19242382</a>
SOC004	4337	Social Anxiety: Looking at this card, was there ever a time in your life when you felt afraid or uncomfortable acting, performing, giving a talk/speech, playing a sport or doing a musical performance, or taking an important test or exam (even though you studied enough)?	For additional information, see: <a href="http://www.ncbi.nlm.nih.gov/pubmed/?term=9690934">PMID:9690934</a>; <a href="http://www.ncbi.nlm.nih.gov/pubmed/?term=19242382">PMID:19242382</a>
SOC005	4324	Social Anxiety: Looking at this card, was there ever a time in your life when you felt afraid or uncomfortable because you were the center of attention and were concerned something embarrassing might happen and you felt very afraid or felt uncomfortable?	For additional information, see: <a href="http://www.ncbi.nlm.nih.gov/pubmed/?term=9690934">PMID:9690934</a>; <a href="http://www.ncbi.nlm.nih.gov/pubmed/?term=19242382">PMID:19242382</a>
SOC007	2117	Social Anxiety: When you had to face (insert feared situation), did you try to avoid it or if you couldn't avoid it, did you feel very distressed when you faced it?	For additional information, see: <a href="http://www.ncbi.nlm.nih.gov/pubmed/?term=9690934">PMID:9690934</a>; <a href="http://www.ncbi.nlm.nih.gov/pubmed/?term=19242382">PMID:19242382</a>
SOC008	2102	Social Anxiety: Did this bother you more than most people your age?	For additional information, see: <a href="http://www.ncbi.nlm.nih.gov/pubmed/?term=9690934">PMID:9690934</a>; <a href="http://www.ncbi.nlm.nih.gov/pubmed/?term=19242382">PMID:19242382</a>
SOC009	1631	Social Anxiety: Thinking about all of the time that you were afraid of (insert worst fear), whether or not you actually faced it, how long did your fear of this situation last? (Days)	For additional information, see: <a href="http://www.ncbi.nlm.nih.gov/pubmed/?term=9690934">PMID:9690934</a>; <a href="http://www.ncbi.nlm.nih.gov/pubmed/?term=19242382">PMID:19242382</a>
SOC010	1559	Social Anxiety: Thinking about all of the time that you were afraid of (insert worst fear), whether or not you actually faced it, how long did your fear of this situation last? (Weeks)	For additional information, see: <a href="http://www.ncbi.nlm.nih.gov/pubmed/?term=9690934">PMID:9690934</a>; <a href="http://www.ncbi.nlm.nih.gov/pubmed/?term=19242382">PMID:19242382</a>
SOC011	1614	Social Anxiety: Thinking about all of the time that you were afraid of (insert worst fear), whether or not you actually faced it, how long did your fear of this situation last? (Months)	For additional information, see: <a href="http://www.ncbi.nlm.nih.gov/pubmed/?term=9690934">PMID:9690934</a>; <a href="http://www.ncbi.nlm.nih.gov/pubmed/?term=19242382">PMID:19242382</a>
SOC011A	1881	Social Anxiety: Thinking about all of the time that you were afraid of (insert worst fear), whether or not you actually faced it, how long did your fear of this situation last? (Years)	For additional information, see: <a href="http://www.ncbi.nlm.nih.gov/pubmed/?term=9690934">PMID:9690934</a>; <a href="http://www.ncbi.nlm.nih.gov/pubmed/?term=19242382">PMID:19242382</a>
SOC012	1205	Social Anxiety: How much did having this fear of (insert worst fear) upset or bother you?	Values range from 1 to 10: 0=None - 1, 2, 3, 4; 5=Significant - 6, 7, 8, 9, 10=Extremely Serious For additional information, see: <a href="http://www.ncbi.nlm.nih.gov/pubmed/?term=9690934">PMID:9690934</a>; <a href="http://www.ncbi.nlm.nih.gov/pubmed/?term=19242382">PMID:19242382</a>
SOC013	1204	Social Anxiety: How much did the fear you have told me about cause problems for you at home, at school or work, or with your family or friends?	Values range from 1 to 10: 0=None - 1, 2, 3, 4; 5=Significant - 6, 7, 8, 9, 10=Extremely Serious For additional information, see: <a href="http://www.ncbi.nlm.nih.gov/pubmed/?term=9690934">PMID:9690934</a>; <a href="http://www.ncbi.nlm.nih.gov/pubmed/?term=19242382">PMID:19242382</a>
SOC018	1098	Social Anxiety: How old were you the first time you were afraid of (social situation)? (Age)	For additional information, see: <a href="http://www.ncbi.nlm.nih.gov/pubmed/?term=9690934">PMID:9690934</a>; <a href="http://www.ncbi.nlm.nih.gov/pubmed/?term=19242382">PMID:19242382</a>
SOC019	1198	Social Anxiety: Are you still afraid of (social situation listed)?	For additional information, see: <a href="http://www.ncbi.nlm.nih.gov/pubmed/?term=9690934">PMID:9690934</a>; <a href="http://www.ncbi.nlm.nih.gov/pubmed/?term=19242382">PMID:19242382</a>
SUI001	4458	Suicide: Have you ever thought a lot about death or dying?	For additional information, see: <a href="http://www.ncbi.nlm.nih.gov/pubmed/?term=9690934">PMID:9690934</a>; <a href="http://www.ncbi.nlm.nih.gov/pubmed/?term=19242382">PMID:19242382</a>
SUI003	794	Suicide: How old were you the first time you thought about (insert endorsed area)? (Age)	For additional information, see: <a href="http://www.ncbi.nlm.nih.gov/pubmed/?term=9690934">PMID:9690934</a>; <a href="http://www.ncbi.nlm.nih.gov/pubmed/?term=19242382">PMID:19242382</a>
SUI005	712	Suicide: How old were you the first time you thought about (insert endorsed area)? (Date Year)	For additional information, see: <a href="http://www.ncbi.nlm.nih.gov/pubmed/?term=9690934">PMID:9690934</a>; <a href="http://www.ncbi.nlm.nih.gov/pubmed/?term=19242382">PMID:19242382</a>
SUI006	795	Suicide: How old were you the last time? (Age)	For additional information, see: <a href="http://www.ncbi.nlm.nih.gov/pubmed/?term=9690934">PMID:9690934</a>; <a href="http://www.ncbi.nlm.nih.gov/pubmed/?term=19242382">PMID:19242382</a>
SUI008	723	Suicide: How old were you the last time? (Date Year)	For additional information, see: <a href="http://www.ncbi.nlm.nih.gov/pubmed/?term=9690934">PMID:9690934</a>; <a href="http://www.ncbi.nlm.nih.gov/pubmed/?term=19242382">PMID:19242382</a>
age_at_cnb	4497	Age at CNB test date
battery_valid	4497	Penn Computerized Neurocognitive Battery Valid Code
PADT_GENUS	4497	PADT: Penn Age Differentiation Test Genus	Genus is a family of related tests. The Penn Age Differentiation Test requires the participant to select which of two presented faces appears older, or if they are the same age (<a href="http://www.ncbi.nlm.nih.gov/pubmed/?term=19945485">Gur et al., 2010</a>).
PADT_VALID	4497	PADT: Penn Age Differentiation Test Valid Code, by genus
PADT_A	4458	PADT: Total Correct Responses for All Test Trials, by genus
PADT_T	4458	PADT: Median Response Time for All Test Trials , by genus
PADT_SAME_CR	4458	PADT: Number of Correct Responses to Test Trials with No Age Difference, by genus
PADT_SAME_RTCR	4411	PADT: Median Response Time for Correct Responses for Test Trials with No Age Difference, by genus
PADT_PC	4458	PADT: Percent Correct Responses for All Test Trials, by genus
PADT_SAME_PC	4458	PADT: Percent Correct Responses to Test Trials with No Age Difference, by genus
PFMT_VALID	4497	PFMT: Penn Face Memory Test Valid Code
PFMT_TP	4479	PFMT: Number of Correct Responses to Target Faces (TP)
PFMT_TN	4479	PFMT: Number of Correct Responses to Foil Faces (TN)
PFMT_FP	4479	PFMT: Number of Incorrect Responses to Foil Faces (FP)
PFMT_FN	4479	PFMT: Number of Incorrect Responses to Target Faces (FN)
PFMT_TPRT	4479	PFMT: Median Response Time for Correct Responses to Target Faces (TP)
PFMT_TNRT	4472	PFMT: Median Response Time for Correct Responses to Foil Faces (TN)
PFMT_FPRT	4283	PFMT: Median Response Time for Incorrect Responses to Foil Faces (FP)
PFMT_FNRT	4229	PFMT: Median Response Time for Incorrect Responses to Target Faces (FN)
PFMT_IFAC_TOT	4479	PFMT: Total Correct Responses for All Test Trials
PFMT_IFAC_RTC	4479	PFMT: Median Response Time for Total Correct Test Trial Responses
PEIT_GENUS	4497	PEIT: Penn Emotion Identification Test Genus	Genus is a family of related tests. The Penn Emotion Identification Test displays faces expressing one of four emotions (happy, sad, anger, fear) and neutral faces. The faces are presented one at a time, and the participant is asked to identify the emotion displayed from the set of four listed. The facial stimuli are balanced for sex, age, and ethnicity (<a href="http://www.ncbi.nlm.nih.gov/pubme…
PEIT_VALID	4497	PEIT: Penn Emotion Identification Test Valid Code, by genus
PEIT_CR	4494	PEIT: Total Correct Responses for All Test Trials, by genus
PEIT_CRT	4494	PEIT: Median Response Time for Total Correct Test Trial Responses, by genus
PEITANG	4494	PEIT: Number of Correct Responses to Anger Trials, by genus
PEITFEAR	4494	PEIT: Number of Correct Responses to Fear Trials, by genus
PEITHAP	4494	PEIT: Number of Correct Responses to Happy Trials, by genus
PEITNOE	4494	PEIT: Number of Correct Responses to Neutral Trials, by genus
PEITSAD	4494	PEIT: Number of Correct Responses to Sad Trials, by genus
PEITANGRT	4487	PEIT: Median Response Time for Correct Anger Trial Responses, by genus
PEITFEARRT	4479	PEIT: Median Response Time for Correct Fear Trial Responses, by genus
PEITHAPRT	4493	PEIT: Median Response Time for Correct Happy Trial Responses, by genus
PEITNOERT	4453	PEIT: Median Response Time for Correct Neutral Trial Responses, by genus
PEITSADRT	4488	PEIT: Median Response Time for Correct Sad Trial Responses, by genus
PWMT_VALID	4497	PWMT: Penn Word Memory Test Valid Code
PWMT_TP	4479	PWMT: Number of Correct Responses to Target Words (TP)
PWMT_TN	4479	PWMT: Number of Correct Responses to Foil Words (TN)
PWMT_FP	4479	PWMT: Number of Incorrect Responses to Foil Words (FP)
PWMT_FN	4479	PWMT: Number of Incorrect Responses to Target Words (FN)
PWMT_TPRT	4479	PWMT: Median Response Time for Correct Responses to Target Words (TP)
PWMT_TNRT	4471	PWMT: Median Response Time for Correct Responses to Foil Words (TN)
PWMT_FPRT	2056	PWMT: Median Response Time for Incorrect Responses to Foil Words (FP)
PWMT_FNRT	3116	PWMT: Median Response Time for Incorrect Responses to Target Words (FN)
PWMT_KIWRD_TOT	4479	PWMT: Total Correct Responses for All Test Trials
PWMT_KIWRD_RTC	4479	PWMT: Median Response Time for Total Correct Test Trial Responses
PVRT_GENUS	4497	PVRT: Penn Verbal Reasoning Test Genus	Genus is a family of related tests. Penn Verbal Reasoning Test consists of verbal analogy problems with simplified instructions and vocabulary (<a href="http://www.ncbi.nlm.nih.gov/pubmed/?term=11682260">Gur et al., 2001</a>; <a href="http://www.ncbi.nlm.nih.gov/pubmed/?term=19945485">Gur et al., 2010</a>)).
PVRT_VALID	4497	PVRT: Penn Verbal Reasoning Test Valid Code, by genus
PVRT_CR	4463	PVRT: Total Correct Responses for All Test Trials, by genus
PVRT_RTCR	4462	PVRT: Median Response Time for Correct Verbal Reasoning Responses, by genus
PVRT_RTER	3970	PVRT: Median Response Time for Incorrect Verbal Reasoning Responses, by genus
PEDT_GENUS	4497	PEDT: Penn Emotion Differentiation Test Genus	Genus is a family of related tests. The Penn Emotion Differentiation Test presents pairs of emotional expressions, each pair obtained from the same individual expressing the same emotion, one more intense than the other or of equal intensity.
PEDT_VALID	4497	PEDT: Penn Emotion Differentiation Test Valid Code, by genus
PEDT_HAP_CR	4472	PEDT: Number of Correct Responses to Happy Trials, by genus
PEDT_SAD_CR	4472	PEDT: Number of Correct Responses to Sad Trials, by genus
PEDT_ANG_CR	4472	PEDT: Number of Correct Responses to Anger Trials, by genus
PEDT_FEAR_CR	4472	PEDT: Number of Correct Responses to Fear Trials, by genus
PEDT_HAP_RTCR	4472	PEDT: Median Response Time for Correct Happy Trial Responses, by genus
PEDT_SAD_RTCR	4182	PEDT: Median Response Time for Correct Sad Trial Responses, by genus
PEDT_ANG_RTCR	4471	PEDT: Median Response Time for Correct Anger Trial Responses, by genus
PEDT_FEAR_RTCR	4470	PEDT: Median Response Time for Correct Fear Trial Responses, by genus
PEDT_SAME_CR	4472	PEDT: Number of Correct Responses to Test Trials with Neutral Difference, by genus
PEDT_SAME_RTCR	4439	PEDT: Median Response Time for Correct Responses to Test Trials with Neutral Difference, by genus
PEDT_A	4472	PEDT: Total Correct Responses for All Test Trials, by genus
PEDT_T	4472	PEDT: Median Response Time for All Test Trials , by genus
PEDT_PC	4472	PEDT: Percent of Correct Responses for All Test Trials, by genus
PEDT_HAP_PC	4472	PEDT: Percent of Correct Responses for Happy Trials, by genus
PEDT_SAD_PC	4472	PEDT: Percent of Correct Responses for Sad Trials, by genus
PEDT_ANG_PC	4472	PEDT: Percent of Correct Responses for Anger Trials, by genus
PEDT_FEAR_PC	4472	PEDT: Percent of Correct Responses for Fear Trials, by genus
PEDT_SAME_PC	4472	PEDT: Percent Correct Responses to Test Trials with Neutral Difference, by genus
MP_VALID	4497	MP: Motor Praxis Valid Code
MP_MP2RTCR	4493	MP: Median Response Time for Correct Mouse Click Responses
PMAT_GENUS	4497	PMAT: Penn Matrix Reasoning Test Genus	Genus is a family of related tests. The Penn Matrix Reasoning Test consists of matrices requiring reasoning by geometric analogy and contrast principles (<a href="http://www.ncbi.nlm.nih.gov/pubmed/?term=19945485">Gur et al., 2010</a>).
PMAT_VALID	4497	PMAT: Penn Matrix Reasoning Test Valid Code, by genus
PMAT_CR	4470	PMAT: Total Correct Responses for All Test Trials, by genus
PMAT_RTCR	4462	PMAT: Median Response Time for Correct Test Trial Responses, by genus
PMAT_RTER	4442	PMAT: Median Response Time for Incorrect Test Trial Responses, by genus
TAP_VALID	4497	TAP: Finger Tapping Test Valid Code
TAP_HAND	4462	TAP: Dominant Hand Selected for TAP Test
TAP_DOM	4459	TAP: Mean of Tap Responses Across Three Dominant Hand Trials
TAP_NON	4459	TAP: Mean of Tap Responses Across Three Non-Dominant Hand Trials
TAP_DOMSD	4462	TAP: Standard Deviation of Mean Tap Responses Across Three Dominant Hand Trials
TAP_NONSD	4462	TAP: Standard Deviation of Mean Tap Responses Across Three Non-Dominant Hand Trials
TAP_TOT	4462	TAP: Sum of Mean of Tap Responses for Dominant Hand Trials and Mean of Tap Responses of Non-Dominant Hand Trials
VOLT_VALID	4497	VOLT: Visual Object Learning Test Valid Code
VOLT_SVT	4465	VOLT: Total Correct Responses for All Test Trial
VOLT_SVTCRT	4465	VOLT: Median Response Time for Total Correct Responses
VOLT_SVTIRT	4299	VOLT: Median Response Time for Incorrect Responses
VOLT_SVTTP	4465	VOLT: Number of Correct Responses to Target Shapes (TP)
VOLT_SVTTN	4465	VOLT: Number of Correct Responses to Foil Shapes (TN)
VOLT_SVTFP	4465	VOLT: Number of Incorrect Responses to Foil Shapes (FP)
VOLT_SVTFN	4465	VOLT: Number of Incorrect Responses to Target Shapes (FN)
VOLT_SVTTPRT	4465	VOLT: Median Response Time for Correct Responses to Target Shapes (TP)
VOLT_SVTTNRT	4453	VOLT: Median Response Time for Correct Responses to Foil Shapes (TN)
VOLT_SVTFPRT	3500	VOLT: Median Response Time for Incorrect Responses to Foil Shapes (FP)
VOLT_SVTFNRT	3912	VOLT: Median Response Time for Incorrect Responses to Target Shapes (FN)
LNB_VALID	4497	LNB: Letter N-Back Test Valid Code
LNB_TP	4431	LNB: Total Correct Responses to 0-Back, 1-Back, and 2-Back Trials (TP)
LNB_FP	4431	LNB: Total Incorrect Responses to 0-Back, 1-Back and 2-Back Trials (FP)
LNB_RTC	4431	LNB: Median Response Time for All Correct Responses to 0-Back, 1-Back, and 2-Back Trials
LNB_MCR	4431	LNB: Number of Correct Responses to for 1-Back and 2-Back Trials
LNB_MRTC	4428	LNB: Mean of the Median Response Time for Correct Responses for 1-Back (TP) and for 2-Back (TP) Trials
LNB_TP0	4431	LNB: Number of Correct Responses to 0-Back Trials (TP)
LNB_FP0	4431	LNB: Number of Incorrect Responses to 0-Back Trials (FP)
LNB_RTC0	4429	LNB: Median Response Time for Correct Responses to 0-Back Trials (TP)
LNB_TP1	4431	LNB: Number of Correct Responses to 1-Back Trials (TP)
LNB_FP1	4431	LNB: Number of Incorrect Responses to 1-Back Trials (FP)
LNB_RTC1	4426	LNB: Median Response Time for Correct Responses 1-Back Trials (TP)
LNB_TP2	4431	LNB: Number of Correct Responses to 2-Back Trials (TP)
LNB_FP2	4431	LNB: Number of Incorrect Responses to 2-Back Trials (FP)
LNB_RTC2	4417	LNB: Median Response Time for Correct Responses to 2-Back Trials (TP)
PCET_VALID	4497	PCET: Penn Conditional Exclusion Test Valid Code
PCET_RTCR	4465	PCET: Median Response Time for Correct Responses
PCET_RTER	4465	PCET: Median Response Time for Incorrect Responses
PCET_CAT	4465	PCET: Number of Categories Achieved
PCET_ACC2	4465	PCET: Calculated Accuracy Measure
PCPT_VALID	4497	PCPT: Penn Continuous Performance Test Valid Code
PCPT_N_TP	4483	PCPT: Number of Correct Responses to Number Trials (TP)
PCPT_N_FP	4483	PCPT: Number of Incorrect Responses to Number Trials (FP)
PCPT_N_TPRT	4481	PCPT: Median Response Time for Correct Responses to Number Trials (TP)
PCPT_N_FPRT	4200	PCPT: Median Response Time for Incorrect Responses to Number Trials (FP)
PCPT_L_TP	4483	PCPT: Number of Correct Responses to Letter Trials (TP)
PCPT_L_FP	4483	PCPT: Number of Incorrect Responses to Letter Trials (FP)
PCPT_L_TPRT	4476	PCPT: Median Response Time for Correct Responses to Letter Trials (TP)
PCPT_L_FPRT	4359	PCPT: Median Response Time for Incorrect Responses to Letter Trials (FP)
PCPT_T_FP	4483	PCPT: Total of Incorrect Responses to Number Trials (TP) and Letter Trials (FP)
PCPT_T_TP	4483	PCPT: Total of Correct Responses to Number Trials (TP) and Letter Trials (TP)
PCPT_T_TPRT	4481	PCPT: Median Response Time for Correct Responses to Number Trials (TP) and Letter Trials (TP)
PCPT_T_FPRT	4453	PCPT: Median Response Time for Incorrect Responses to Number Trials (TP) and Letter Trials (TP)
PLOT_VALID	4497	PLOT: Penn Line Orientation Test Valid Code, by genus
PLOT_TC	4426	PLOT: Total Correct Responses for All Test Trials, by genus
PLOT_TCRT	4405	PLOT: Median Response Time for Correct Trials, by genus
PLOT_OFF	4428	PLOT: Total Positions Off for All Test Trials, by genus
PLOT_PC	4431	PLOT: Percent Correct Responses for All Test Trials, by genus
WRAT_VALID	4497	WRAT: Wide Range Assessment Test Valid Code
WRAT_CR_RAW	4491	WRAT: Wide Range Assessment Test 4 Total Raw Score
WRAT_CR_STD	4490	WRAT: Wide Range Assessment Test Total Standard Score	Standard Scores are adjusted by age according to WRAT4 Manual.
SUB_ALC	2142	Alcohol use endorsed	For additional information, see: <a href="http://www.ncbi.nlm.nih.gov/pubmed/?term=10707437">PMID:10707437</a>
SUB_COC	2142	Cocaine use endorsed	For additional information, see: <a href="http://www.ncbi.nlm.nih.gov/pubmed/?term=10707437">PMID:10707437</a>
SUB_TRAN	2142	Tranquilizer used endorsed	For additional information, see: <a href="http://www.ncbi.nlm.nih.gov/pubmed/?term=10707437">PMID:10707437</a>
Education	4497	Years of education
Mother_Education	4453	Years of education - mother
Father_Education	4387	Years of education - father
GAF001	4475	Children's Global Assessment Scale: Ratings Current	GAF anchors from Kiddie-Schedule for Affective Disorders and Schizophrenia (K-SADS) - K-FSI for NIMH Family Study v. 2009 For additional information, see: <a href="http://www.ncbi.nlm.nih.gov/pubmed/?term=6639293">PMID:6639293</a>
GAF002	4467	Children's Global Assessment Scale: Ratings Most severe past	GAF anchors from Kiddie-Schedule for Affective Disorders and Schizophrenia (K-SADS) - K-FSI for NIMH Family Study v. 2009 For additional information, see: <a href="http://www.ncbi.nlm.nih.gov/pubmed/?term=6639293">PMID:6639293</a>
GAF003	4467	Children's Global Assessment Scale: Ratings Lifetime	GAF anchors from Kiddie-Schedule for Affective Disorders and Schizophrenia (K-SADS) - K-FSI for NIMH Family Study v. 2009 For additional information, see: <a href="http://www.ncbi.nlm.nih.gov/pubmed/?term=6639293">PMID:6639293</a>
