# Supplementary material for: Drinking and smoking polygenic risk is associated with childhood and early-adulthood psychiatric and behavioral traits independently of substance use and psychiatric genetic risk
Source: Transl Psychiatry. 2021 Nov 13;11:586. doi: 10.1038/s41398-021-01713-z (PMC8590689; doi:10.1038/s41398-021-01713-z)
Supplement: Supplementary file 2 — Supplementary Table 2 [file 41398_2021_1713_MOESM2_ESM.xlsx]

## Sheet: Supplementary Table 2
Supplementary Table 2: Association of GSCAN genome-wide significant risk loci with substance use phenotypes available in the PNC cohort.
GSCAN Phenotype	rsID	Effect Allele	N	SUB_TRAN		SUB_TOB		SUB_STIM		SUB_STER		SUB_PSY		SUB_OTC		SUB_OPI		SUB_MAR		SUB_INH		SUB_DOWN		SUB_COC		SUB_ALC
				OR	P	OR	P	OR	P	OR	P	OR	P	OR	P	OR	P	OR	P	OR	P	OR	P	OR	P	OR	P
DPW	rs10085696	G	1099	1.08643	0.3987	0.7977	0.664	0.784	0.5642	1.226	0.5922	NA	NA	1.091	0.6316	1.372	0.2698	NA	NA	0.495	0.1136	1.188	0.5538	1.09271	0.08468	1.02525	0.687
CPD	rs1024323	T	1899	0.960876	0.4205	NA	NA	1.096	0.6736	NA	NA	0.8409	0.497	0.9331	0.5145	0.8649	0.3745	NA	NA	0.7915	0.2557	1.104	0.5581	0.991283	0.7428	0.979121	0.519
DPW	rs10438820	C	1742	0.967993	0.5633	NA	NA	NA	NA	NA	NA	NA	NA	0.9998	0.9987	0.8908	0.5345	0.8506	0.5652	0.9943	0.9785	0.7823	0.2026	0.982721	0.5641	0.968875	0.3897
DPW	rs10750025	C	1870	1.10594	0.05363	NA	NA	1.349	0.1718	1.085	0.7357	NA	NA	1.124	0.2751	1.119	0.5134	NA	NA	1.288	0.1935	1.21	0.2708	1.05332	0.0664	1.02242	0.5201
SI	rs10853981	A	1819	0.955997	0.3831	NA	NA	0.971	0.8974	1.071	0.7793	NA	NA	1.063	0.5726	0.9955	0.9786	NA	NA	1.182	0.3973	0.982	0.9183	0.944963	0.04259	0.951867	0.1476
SI	rs10873871	G	1466	0.93314	0.348	NA	NA	NA	NA	1.221	0.5167	NA	NA	0.8729	0.3849	1.224	0.3678	NA	NA	0.6938	0.2537	1.148	0.5631	0.940438	0.1164	0.945331	0.2516
SI	rs10914684	A	1529	1.05349	0.3496	NA	NA	NA	NA	NA	NA	NA	NA	0.9351	0.5713	1.372	0.0643	1.037	0.8965	1.023	0.9188	1.117	0.557	1.01057	0.724	1.00803	0.8259
SI	rs10935779	T	1458	1.00992	0.862	NA	NA	NA	NA	NA	NA	NA	NA	1.142	0.2585	0.9168	0.6304	0.9407	0.823	1.286	0.238	0.8753	0.4851	0.987716	0.6797	0.986897	0.7212
SI	rs1106363	T	1717	1.05999	0.2671	NA	NA	NA	NA	NA	NA	NA	NA	1.021	0.8467	1.182	0.309	NA	NA	1.085	0.6729	1.255	0.1692	0.996218	0.8931	0.973137	0.4269
SI	rs112725451	T	1534	1.00157	0.9819	NA	NA	NA	NA	0.8609	0.6535	NA	NA	1.051	0.7284	0.78	0.2693	1.198	0.5712	1.112	0.6952	0.9041	0.6763	1.02759	0.4583	1.01961	0.6622
SI	rs1139897	A	1450	0.963464	0.5544	NA	NA	NA	NA	NA	NA	NA	NA	0.8204	0.1461	0.9606	0.8377	0.7963	0.4746	0.475	0.00952	0.9035	0.6374	1.04728	0.1691	1.00704	0.8619
SI	rs11651955	A	1524	1.14259	0.01406	NA	NA	NA	NA	NA	NA	NA	NA	1.19	0.1238	1.202	0.2774	NA	NA	1.395	0.09654	1.282	0.1529	1.07577	0.0111	1.06853	0.05684
DPW, SI	rs11692435	A	1100	0.927224	0.5577	1.757	0.3346	0.171	0.08531	0.3454	0.1555	NA	NA	1.085	0.7318	0.7494	0.5094	NA	NA	1.006	0.9889	0.8448	0.6914	0.999445	0.9934	1.05394	0.5177
SI, ASI	rs11780471	A	1890	1.23602	0.06841	NA	NA	1.653	0.2248	NA	NA	NA	NA	1.006	0.982	1.864	0.04001	NA	NA	0.9513	0.9111	1.672	0.1126	1.16836	0.01345	1.11282	0.1647
ASI	rs11915747	G	1494	0.93162	0.2283	NA	NA	NA	NA	NA	NA	NA	NA	0.8983	0.3878	1.081	0.665	0.661	0.1583	0.9868	0.9542	1.155	0.4597	0.961683	0.2117	0.933289	0.06993
SI	rs11956866	T	1484	1.11416	0.04449	NA	NA	1.266	0.3358	NA	NA	NA	NA	1.2	0.1235	1.145	0.4875	NA	NA	1.121	0.5981	1.198	0.3442	1.04199	0.1739	1.00472	0.8968
SI	rs12130857	A	1546	1.11672	0.0517	NA	NA	NA	NA	NA	NA	NA	NA	1.536	0.0001593	0.937	0.7248	NA	NA	1.1	0.654	1.067	0.7282	1.01367	0.655	1.04364	0.2509
SI	rs12195240	A	1492	1.06595	0.2932	NA	NA	NA	NA	NA	NA	NA	NA	1.034	0.7909	1.353	0.09884	NA	NA	0.8766	0.5826	1.375	0.09871	1.03297	0.3235	1.03661	0.3674
SI	rs12474587	T	1427	0.901947	0.1065	NA	NA	NA	NA	NA	NA	NA	NA	1.194	0.1743	0.7537	0.179	NA	NA	0.637	0.06457	0.8479	0.4253	0.96691	0.3101	0.988348	0.7732
DPW	rs1260326	T	1485	1.04306	0.4581	NA	NA	NA	NA	NA	NA	NA	NA	1.359	0.007899	0.8382	0.3413	NA	NA	0.9785	0.9168	1.182	0.3447	0.976393	0.4409	0.989733	0.7827
SI	rs12739243	C	1100	0.968894	0.6823	1.565	0.1928	1.008	0.9773	0.9004	0.7306	NA	NA	0.804	0.1412	1.272	0.2966	NA	NA	0.8157	0.4519	0.8758	0.5695	1.00081	0.984	0.924299	0.1054
DPW	rs12795042	A	1465	1.01164	0.8406	NA	NA	NA	NA	NA	NA	NA	NA	1.061	0.6262	0.825	0.3232	NA	NA	0.8006	0.345	0.9348	0.7312	1.01087	0.7291	0.993233	0.8574
SI	rs12918191	G	1466	0.91854	0.1709	NA	NA	NA	NA	NA	NA	NA	NA	0.8262	0.1588	0.7644	0.1905	0.7899	0.4608	0.7701	0.3063	0.7226	0.1438	1.00468	0.8874	0.980718	0.629
SI	rs13066050	T	1479	1.02984	0.6979	NA	NA	NA	NA	NA	NA	NA	NA	1.088	0.5773	1.251	0.3358	1.363	0.318	1.213	0.4394	0.8858	0.6104	1.03543	0.3845	0.978123	0.6498
SI	rs139896	T	1034	1.10838	0.1709	NA	NA	1.196	0.512	1.01	0.9719	NA	NA	1.293	0.05613	1.744	0.01127	NA	NA	1.457	0.1169	1.131	0.5796	1.01462	0.7082	1.02148	0.649
SI	rs1413119	T	1533	0.93542	0.2351	NA	NA	NA	NA	NA	NA	NA	NA	0.908	0.4069	0.9546	0.7932	0.7924	0.3688	0.7023	0.1075	0.8047	0.2391	0.996877	0.9169	0.992219	0.8303
SI	rs1514176	G	1269	0.991545	0.8828	NA	NA	NA	NA	0.7694	0.3087	0.462	0.01572	1.004	0.973	0.9795	0.9135	NA	NA	1.089	0.7067	0.9716	0.8793	1.00468	0.8806	1.0485	0.2204
CPD	rs1592485	C	1045	0.899784	0.1425	NA	NA	NA	NA	0.8024	0.4536	NA	NA	0.7533	0.04433	1.414	0.1032	NA	NA	1.136	0.6131	1.005	0.9811	1.00719	0.8491	0.920084	0.06165
SI	rs16826827	C	1540	0.972456	0.7348	NA	NA	NA	NA	NA	NA	NA	NA	1.007	0.9663	0.7867	0.4067	1.361	0.3764	1.102	0.7493	0.6442	0.1516	0.975359	0.5703	1.00756	0.8882
SI	rs1714521	C	1886	1.0518	0.32	NA	NA	1.164	0.4967	1.329	0.2187	1.345	0.2373	1.17	0.1404	1.083	0.6305	NA	NA	1.249	0.2534	1.144	0.4339	0.98398	0.5562	1.00892	0.7919
SI	rs17197663	A	1512	1.11773	0.2417	NA	NA	NA	NA	NA	NA	NA	NA	1.157	0.442	1.079	0.7961	1.224	0.6089	0.8731	0.7035	1.285	0.3593	1.02145	0.6758	1.01242	0.8416
SI	rs17692129	T	1100	1.02086	0.78	1.061	0.8662	0.9054	0.7325	1.174	0.5682	NA	NA	1.332	0.03285	1.068	0.7725	NA	NA	0.8523	0.5551	0.928	0.7352	0.995829	0.914	0.97415	0.5738
SI	rs1772572	A	1506	1.05494	0.341	NA	NA	NA	NA	NA	NA	NA	NA	1.032	0.7862	0.9687	0.8601	NA	NA	0.9031	0.6352	1.008	0.9642	1.02483	0.4103	1.08632	0.02289
SI	rs1811739	A	1432	1.17117	0.02096	NA	NA	NA	NA	NA	NA	NA	NA	1.422	0.009772	1.161	0.4842	NA	NA	0.7676	0.3576	1.282	0.2361	1.11193	0.003582	1.00868	0.8472
SI	rs1931431	C	1549	0.996537	0.9467	NA	NA	1.298	0.2481	NA	NA	NA	NA	0.9069	0.3648	0.9214	0.6223	0.8753	0.5904	0.9494	0.7953	0.9993	0.9966	0.977018	0.3926	1.01986	0.5596
SI	rs2028269	A	1814	0.951715	0.3376	NA	NA	1.129	0.5766	NA	NA	1.11	0.6779	0.9796	0.847	0.9684	0.8474	NA	NA	0.686	0.06631	0.6189	0.009074	0.984147	0.5678	0.969883	0.3706
CPD	rs2084533	T	1097	0.940165	0.3985	0.8999	0.7655	0.7638	0.3687	0.9661	0.9051	NA	NA	0.8778	0.3525	0.9369	0.769	NA	NA	1.221	0.4343	1.08	0.7337	0.991628	0.8262	0.971941	0.5359
SI	rs2155646	C	1773	1.03057	0.539	NA	NA	NA	NA	NA	NA	NA	NA	1.141	0.2197	0.8589	0.3732	NA	NA	0.9377	0.7566	1.124	0.5033	0.975495	0.3701	1.02165	0.5265
DPW	rs2180870	C	1062	0.987143	0.9007	5.833e-06	0.9158	NA	NA	0.8739	0.7423	0.5399	0.2968	1.024	0.8984	1.182	0.5826	1.027	0.953	1.103	0.7755	1.27	0.4064	0.975203	0.6443	1.05558	0.4037
SI	rs2279829	T	1538	0.96691	0.6363	NA	NA	NA	NA	NA	NA	NA	NA	1.168	0.2755	0.8225	0.4109	0.6546	0.2243	0.8211	0.4664	0.9139	0.6914	0.998452	0.9672	0.954231	0.3086
SI	rs2734390	G	1489	1.01141	0.838	NA	NA	NA	NA	NA	NA	NA	NA	0.8888	0.3067	1.287	0.1399	1.079	0.7609	1.138	0.5226	1.222	0.2664	1.00063	0.9829	0.978915	0.5533
SI	rs3172494	T	1920	1.05799	0.5937	NA	NA	0.6348	0.4352	NA	NA	NA	NA	0.993	0.9748	1.046	0.8973	NA	NA	0.8642	0.727	0.8928	0.7556	0.987904	0.8323	1.14408	0.05507
SI	rs3764351	G	1528	0.992296	0.8918	NA	NA	NA	NA	NA	NA	NA	NA	1.099	0.4237	0.9086	0.6005	0.9358	0.8039	0.9069	0.6609	0.8949	0.5624	1.01192	0.6941	0.981749	0.6173
SI	rs3811038	C	1853	0.990542	0.865	NA	NA	NA	NA	1.335	0.2528	1.076	0.7909	0.9557	0.7004	0.9437	0.7518	NA	NA	1.372	0.1293	1.188	0.3529	0.94266	0.04986	1.00395	0.9146
SI	rs4674916	A	1901	1.03034	0.5383	NA	NA	0.9407	0.7808	NA	NA	0.8975	0.667	0.9211	0.4293	0.9271	0.6345	NA	NA	1.041	0.8328	1.209	0.249	1.03469	0.1929	1.0278	0.395
SI	rs4785187	A	1416	1.08427	0.2005	NA	NA	NA	NA	NA	NA	NA	NA	1.065	0.6254	0.8883	0.5568	NA	NA	1.115	0.6454	1.144	0.5138	1.02186	0.5198	1.01841	0.6531
SI	rs4788676	C	1096	1.08124	0.3702	0.8958	0.8036	0.8064	0.5565	1.388	0.3043	NA	NA	1.015	0.9278	1.042	0.879	NA	NA	1.05	0.8697	1.612	0.04792	1.03418	0.4615	1.07941	0.1636
SI	rs4837631	T	1534	1.02225	0.6856	NA	NA	NA	NA	NA	NA	NA	NA	1.019	0.867	1.055	0.7507	0.8873	0.6419	1.225	0.3189	1.062	0.7338	0.987578	0.6648	1.02198	0.5371
DPW	rs4842786	G	1571	1.06372	0.2516	NA	NA	NA	NA	NA	NA	NA	NA	1.168	0.166	0.9232	0.6355	1.461	0.1253	1.504	0.04545	1.103	0.5804	1.01233	0.6695	1.00961	0.7844
SI	rs4912332	T	1433	1.03267	0.5625	NA	NA	NA	NA	NA	NA	NA	NA	1.098	0.4141	1.101	0.5839	0.9418	0.8215	1.063	0.7758	1.436	0.05059	1.02457	0.4111	0.991314	0.8096
DPW	rs4916723	C	1536	1.00241	0.9658	NA	NA	NA	NA	NA	NA	NA	NA	0.9567	0.71	1.142	0.4574	0.8528	0.5535	0.9376	0.7626	0.8843	0.5115	1.03584	0.2403	1.00119	0.9739
SI	rs56367474	T	1403	1.02662	0.6739	NA	NA	1.2	0.4819	1.16	0.5646	0.936	0.8297	0.852	0.2208	0.9782	0.9124	NA	NA	0.7912	0.3374	0.8315	0.382	1.02268	0.5047	1.0159	0.7013
DPW	rs58107686	A	1756	1.00816	0.879	NA	NA	1.096	0.6984	NA	NA	1.005	0.985	1.165	0.1692	0.8592	0.3982	NA	NA	0.8904	0.5874	1.132	0.4814	0.999544	0.9874	0.99473	0.8806
SI	rs586699	G	1631	1.03062	0.5671	NA	NA	NA	NA	NA	NA	NA	NA	1.111	0.3273	0.7953	0.1762	0.8637	0.5635	1.172	0.4214	1.102	0.5702	1.02575	0.3655	1.02913	0.3996
SC	rs591143	C	1410	1.00296	0.9617	NA	NA	NA	NA	NA	NA	NA	NA	1.018	0.8841	0.9779	0.904	1.187	0.505	1.167	0.4816	0.932	0.7111	0.958764	0.1945	0.973244	0.49
SI	rs6073075	T	1511	1.11427	0.131	NA	NA	NA	NA	NA	NA	NA	NA	1.197	0.2059	1.081	0.7375	NA	NA	0.8919	0.6781	0.9794	0.9277	1.0208	0.5946	1.01477	0.7598
SI	rs61959481	A	1573	1.06052	0.3728	NA	NA	NA	NA	NA	NA	NA	NA	0.9865	0.9219	0.6764	0.09699	1.293	0.3851	1.173	0.5062	1.012	0.9556	0.999774	0.9949	1.01425	0.7426
CPD	rs62447179	A	1432	0.99852	0.9803	NA	NA	NA	NA	NA	NA	NA	NA	1.212	0.1052	0.8617	0.4379	1.11	0.6892	1.153	0.5031	0.8927	0.5563	1.02201	0.4885	0.970426	0.4344
ASI	rs624833	G	1874	0.911877	0.06088	NA	NA	0.7278	0.1656	NA	NA	0.7846	0.3386	0.791	0.02946	0.8184	0.219	NA	NA	0.7674	0.1878	0.9494	0.7584	0.959081	0.1163	0.997777	0.9455
SI	rs6265	T	1905	1.05397	0.3544	NA	NA	0.9755	0.9207	NA	NA	0.7854	0.4237	0.9989	0.9924	1.101	0.5976	NA	NA	1.347	0.1577	1.083	0.6704	1.01559	0.6137	1.03378	0.3763
SI	rs67777803	T	1573	0.952896	0.5386	NA	NA	NA	NA	NA	NA	NA	NA	0.802	0.2069	1.141	0.5754	0.6715	0.3264	0.7764	0.4314	0.8635	0.5785	0.935944	0.1124	0.988408	0.8188
SI	rs6968380	G	1080	1.17128	0.02789	NA	NA	1.16	0.5815	1.551	0.09402	NA	NA	1.248	0.08859	1.401	0.1075	NA	NA	2.174	0.0009609	1.531	0.04423	1.02566	0.4988	0.980856	0.6692
SC	rs7109376	A	1749	0.946902	0.3255	NA	NA	0.8447	0.4851	NA	NA	NA	NA	0.8941	0.3376	0.8063	0.2537	0.9536	0.8602	0.7592	0.2166	0.9121	0.6196	0.957308	0.1427	0.995663	0.9048
SI	rs7505855	C	1886	0.952476	0.3292	NA	NA	1.024	0.9129	NA	NA	0.8022	0.3883	0.8777	0.2259	1.134	0.4357	NA	NA	0.7583	0.1742	0.9558	0.7882	0.985723	0.5945	0.995248	0.8852
SC	rs7617480	A	1809	0.990762	0.8757	NA	NA	NA	NA	NA	NA	NA	NA	0.9205	0.5131	0.8459	0.4107	NA	NA	0.8204	0.4211	1.065	0.7511	1.00632	0.8449	0.936543	0.09367
SI	rs7640107	T	1719	1.01354	0.7859	NA	NA	1.361	0.1511	NA	NA	1.131	0.6018	1.054	0.6081	1.084	0.6101	NA	NA	1.251	0.23	1.163	0.345	0.986334	0.6008	1.001	0.9752
ASI	rs7682598	A	1097	1.14316	0.1304	0.5904	0.2649	1.202	0.5922	1.52	0.2126	NA	NA	1.163	0.3557	0.9625	0.8876	NA	NA	1.294	0.3969	0.9688	0.9081	1.07383	0.1239	1.10241	0.08014
SI	rs76841737	G	1100	0.994543	0.9616	0.7712	0.6737	0.6216	0.3713	0.9928	0.987	NA	NA	0.7215	0.1687	0.721	0.3904	NA	NA	1.097	0.8112	1.502	0.1953	1.00081	0.9891	1.04447	0.5434
SC	rs7778443	T	1413	1.15062	0.01635	NA	NA	NA	NA	NA	NA	NA	NA	1.104	0.4118	1.294	0.1575	1.982	0.01002	1.062	0.7887	1.308	0.1515	1.02857	0.3632	1.00653	0.8642
SI	rs7867822	A	1817	1.06246	0.2463	NA	NA	1.62	0.02343	NA	NA	NA	NA	1.201	0.08584	1.074	0.6725	NA	NA	1.81	0.001828	1.251	0.1826	1.00734	0.793	1.00172	0.96
DPW	rs7950166	C	1535	0.937189	0.23	NA	NA	NA	NA	NA	NA	NA	NA	0.8224	0.09082	1.39	0.05448	1.055	0.8347	0.9154	0.6705	0.9096	0.6002	0.969379	0.2804	0.948484	0.1333
CPD	rs7951365	C	1787	0.947318	0.2883	NA	NA	0.752	0.2226	NA	NA	0.8947	0.6586	0.8299	0.09246	0.8616	0.3852	NA	NA	0.7765	0.213	0.9171	0.6068	0.967268	0.2297	1.00741	0.8264
SI	rs8005334	G	1096	0.968652	0.6414	1.07	0.8379	0.9618	0.8827	1.086	0.7547	NA	NA	1.058	0.6608	1.003	0.9895	NA	NA	0.7836	0.3253	0.9343	0.7426	0.967481	0.3558	0.963127	0.3828
CPD	rs8040868	C	1531	0.963204	0.4804	NA	NA	NA	NA	NA	NA	NA	NA	0.928	0.5172	0.8511	0.3578	NA	NA	0.9313	0.7358	0.8983	0.5628	0.989812	0.7197	0.998327	0.9622
SI	rs8083764	T	1570	0.998643	0.983	NA	NA	NA	NA	NA	NA	NA	NA	1.139	0.3137	1.018	0.9288	0.9137	0.7637	0.9784	0.927	0.8756	0.534	0.992935	0.8344	1.00892	0.8296
DPW	rs823114	G	1401	1.05975	0.3226	NA	NA	NA	NA	NA	NA	NA	NA	1.196	0.1276	1.16	0.398	1.097	0.7135	1.087	0.6988	1.216	0.2957	1.0432	0.1691	1.03587	0.3436
SI	rs925524	A	1526	1.04842	0.4785	NA	NA	NA	NA	NA	NA	NA	NA	1.236	0.1097	1.079	0.7063	NA	NA	0.8596	0.5657	0.9918	0.9698	1.01125	0.7518	1.01405	0.746
SI	rs9538162	C	1550	0.988427	0.8333	NA	NA	NA	NA	NA	NA	NA	NA	1.209	0.09506	1.012	0.9463	1.073	0.7806	0.9614	0.8506	1.012	0.9473	0.995724	0.8842	0.975388	0.4862
SI	rs963354	C	1920	1.05624	0.297	NA	NA	1.147	0.545	NA	NA	1.038	0.8865	1.042	0.7146	0.9962	0.9823	NA	NA	1.234	0.2941	0.9724	0.8757	1.00355	0.9011	1.03748	0.2911
DPW	rs9950000	T	1525	0.951629	0.3767	NA	NA	NA	NA	NA	NA	NA	NA	0.8747	0.2627	0.8991	0.5546	1.185	0.5036	0.911	0.666	0.9272	0.6867	1.01967	0.5156	1.0051	0.8897
