# Supplementary material for: Drinking and smoking polygenic risk is associated with childhood and early-adulthood psychiatric and behavioral traits independently of substance use and psychiatric genetic risk
Source: Transl Psychiatry. 2021 Nov 13;11:586. doi: 10.1038/s41398-021-01713-z (PMC8590689; doi:10.1038/s41398-021-01713-z)
Supplement: Supplementary file 6 — Supplementary Table 6 [file 41398_2021_1713_MOESM6_ESM.xlsx]

## Sheet: Supplementary Table 5
	Supplementary Table 6: PRS associations for 433 neurobehavioral traits clustered according to phenotype class.
Pheno_Class	PRS	Phenotype	Threshold	Z score	P	SNP
Attention Deficit Disorder	ASI	ADD011	0.0460001	-3.36421	0.000767619	11514
Attention Deficit Disorder	ASI	ADD012	0.00485005	-2.33639	0.0194716	2107
Attention Deficit Disorder	ASI	ADD013	5.005e-05	-1.91142	0.0559492	99
Attention Deficit Disorder	ASI	ADD014	0.0888001	-2.98118	0.00287152	19180
Attention Deficit Disorder	ASI	ADD015	0.00240005	-1.41995	0.155622	1250
Attention Deficit Disorder	ASI	ADD016	0.00185005	-2.20743	0.0272843	1028
Attention Deficit Disorder	ASI	ADD017	5.005e-05	-2.75909	0.00579633	99
Attention Deficit Disorder	ASI	ADD018	0.0461001	-2.18652	0.0287775	11536
Attention Deficit Disorder	ASI	ADD019	0.0655001	-3.10339	0.00191321	15154
Attention Deficit Disorder	ASI	ADD020	0.0520001	-2.58872	0.00963298	12677
Attention Deficit Disorder	ASI	ADD021	0.00170005	-2.91421	0.00356572	960
Attention Deficit Disorder	ASI	ADD022	0.00400005	-2.93454	0.00334054	1822
Attention Deficit Disorder	ASI	ADD023	0.0524001	-1.37062	0.170494	12761
Attention Deficit Disorder	ASI	ADD024	1	-1.7021	0.088737	99097
Attention Deficit Disorder	ASI	ADD025	0.00805005	2.25367	0.0242165	3108
Attention Deficit Disorder	ASI	ADD026	0.00035005	1.47055	0.141488	332
Attention Deficit Disorder	ASI	ADD027	0.0524001	1.13078	0.258214	12761
Attention Deficit Disorder	ASI	ADD028	0.00040005	1.01749	0.308979	359
Attention Deficit Disorder	ASI	ADD029	0.0526001	1.17045	0.241885	12798
Attention Deficit Disorder	ASI	ADD030	0.0229001	-0.807951	0.419162	6757
Attention Deficit Disorder	ASI	ADD034	0.00170005	1.72022	0.0854667	960
Attention Deficit Disorder	ASI	ADD035	0.00065005	1.0688	0.285162	493
Other	ASI	age_at_cnb	0.427	4.55849	5.29973e-06	60853
Other	ASI	AGR014	0.00010005	2.51897	0.011807	150
Other	ASI	AGR015	0.0240001	-1.90877	0.0563602	6999
Other	ASI	AGR022	5e-08	-1.13624	0.255923	7
Other	ASI	AGR023	0.00230005	-1.48847	0.136626	1215
Other	ASI	battery_valid	5e-08	1.41919	0.155845	7
Other	ASI	CDD020	0.176	2.74283	0.00611711	32327
Other	ASI	CDD021	0.178	3.05965	0.00222997	32590
Other	ASI	CDD022	0.0925001	3.96885	7.3432e-05	19832
Other	ASI	CDD023	0.45	3.46558	0.0005344	63042
Other	ASI	CDD026	0.00195005	2.25555	0.0241504	1064
Depression	ASI	DEP001	0.0340001	-1.53356	0.125136	9131
Depression	ASI	DEP002	0.153	-2.71337	0.00666042	29079
Depression	ASI	DEP003	0.00095005	1.39474	0.163095	630
Depression	ASI	DEP004	0.471	-2.0372	0.0416295	64937
Depression	ASI	DEP005	0.00030005	-1.07458	0.282565	307
Depression	ASI	DEP006	0.342	-2.27495	0.0229091	52291
Depression	ASI	DEP007	5e-08	-1.45667	0.145207	7
Depression	ASI	DEP008	0.0142001	-1.64451	0.100146	4725
Depression	ASI	DEP009	0.00300005	1.83247	0.0669529	1479
Depression	ASI	DEP010	0.0198001	-2.01403	0.0440062	6058
Depression	ASI	DEP011	0.00055005	1.86974	0.0615206	445
Depression	ASI	DEP012	0.00020005	-2.96057	0.00307072	223
Depression	ASI	DEP015	0.00980005	1.91009	0.0561221	3588
Depression	ASI	DEP016	0.167	-1.35295	0.176072	31046
Depression	ASI	DEP017	0.00030005	-1.86085	0.0627649	307
Depression	ASI	DEP018	0.00510005	1.07573	0.282111	2194
Depression	ASI	DEP019	0.00075005	-1.63165	0.102827	549
Depression	ASI	DEP022	0.00070005	1.50861	0.131474	516
Depression	ASI	DEP023	0.0297001	1.79663	0.0724665	8240
Depression	ASI	DEP024	0.3	-2.15641	0.0311092	47635
Depression	ASI	DEP025	0.00085005	1.62755	0.103696	591
Depression	ASI	DEP026	0.00010005	2.087	0.0369496	150
Other	ASI	Education	0.48	3.6606	0.00025474	65738
Other	ASI	Father_Education	0.00155005	4.57094	4.99534e-06	897
Generalized Anxiety Disorder	ASI	GAD001	0.00160005	2.79142	0.00524774	918
Generalized Anxiety Disorder	ASI	GAD002	0.00195005	3.49188	0.000479656	1064
Generalized Anxiety Disorder	ASI	GAD003A	0.0227001	1.25014	0.211247	6723
Generalized Anxiety Disorder	ASI	GAD003B	0.0412001	1.52144	0.12815	10650
Generalized Anxiety Disorder	ASI	GAD003C	0.0236001	1.5973	0.110197	6909
Generalized Anxiety Disorder	ASI	GAD003D	0.00945005	-1.6087	0.107683	3504
Generalized Anxiety Disorder	ASI	GAD003E	0.459	-2.10548	0.035249	63844
Generalized Anxiety Disorder	ASI	GAD003F	0.0821001	-1.62224	0.104753	18021
Generalized Anxiety Disorder	ASI	GAD011A	0.00470005	2.32722	0.0199536	2047
Generalized Anxiety Disorder	ASI	GAD011B	0.00030005	-2.6317	0.0084961	307
Generalized Anxiety Disorder	ASI	GAD012	5e-08	1.40479	0.160085	7
Generalized Anxiety Disorder	ASI	GAD013	0.0651001	-1.43581	0.151057	15087
Generalized Anxiety Disorder	ASI	GAD015	0.0551001	-2.13822	0.0324993	13241
Generalized Anxiety Disorder	ASI	GAD016	5e-08	1.8961	0.0579472	7
Generalized Anxiety Disorder	ASI	GAD017	0.0202001	-2.64205	0.00824066	6165
Generalized Anxiety Disorder	ASI	GAD018	5e-08	1.79596	0.0725012	7
Generalized Anxiety Disorder	ASI	GAD020	0.163	-1.60517	0.108456	30497
Generalized Anxiety Disorder	ASI	GAD021	0.00505005	-3.08645	0.00202561	2180
Generalized Anxiety Disorder	ASI	GAD022	0.00285005	-2.05469	0.0399711	1433
Generalized Anxiety Disorder	ASI	GAD023	0.00040005	-1.07222	0.283682	359
Generalized Anxiety Disorder	ASI	GAD024	5e-08	-1.93697	0.0528161	7
Generalized Anxiety Disorder	ASI	GAD025	0.216	-1.79598	0.0725702	37523
Other	ASI	GAF001	5e-08	1.83706	0.0662712	7
Other	ASI	GAF002	0.0165001	-1.83854	0.0660533	5295
Other	ASI	GAF003	5e-08	1.66362	0.0962628	7
Neuropsychiatric tests	ASI	LNB_FP	0.00010005	1.71707	0.0860409	150
Neuropsychiatric tests	ASI	LNB_FP0	0.00010005	2.50061	0.0124363	150
Neuropsychiatric tests	ASI	LNB_FP1	0.456	-1.58225	0.113667	63580
Neuropsychiatric tests	ASI	LNB_FP2	0.456	-1.556	0.119783	63580
Neuropsychiatric tests	ASI	LNB_MCR	0.163	1.49746	0.134351	30497
Neuropsychiatric tests	ASI	LNB_MRTC	0.00030005	1.71108	0.0871412	307
Neuropsychiatric tests	ASI	LNB_RTC	0.00030005	2.06864	0.0386405	307
Neuropsychiatric tests	ASI	LNB_RTC0	0.00330005	2.16901	0.0301377	1574
Neuropsychiatric tests	ASI	LNB_RTC1	0.00030005	1.95952	0.0501185	307
Neuropsychiatric tests	ASI	LNB_RTC2	0.00035005	1.24718	0.212404	332
Neuropsychiatric tests	ASI	LNB_TP	0.277	1.9468	0.0516244	45034
Neuropsychiatric tests	ASI	LNB_TP0	5e-08	-3.09982	0.00194925	7
Neuropsychiatric tests	ASI	LNB_TP1	0.163	1.66231	0.0965242	30497
Neuropsychiatric tests	ASI	LNB_TP2	0.00050005	-1.84801	0.0646706	415
Neuropsychiatric tests	ASI	LNB_VALID	5e-08	1.49639	0.134627	7
Mania/ Hypomania	ASI	MAN001	0.471	-2.12995	0.0331747	64937
Mania/ Hypomania	ASI	MAN002	0.476	-1.72244	0.0849894	65391
Mania/ Hypomania	ASI	MAN003	0.476	-1.76068	0.0782932	65391
Mania/ Hypomania	ASI	MAN004	0.474	-2.39273	0.0167239	65212
Mania/ Hypomania	ASI	MAN005	0.364	-1.32463	0.185293	54578
Mania/ Hypomania	ASI	MAN006	0.00185005	-1.32939	0.183719	1028
Mania/ Hypomania	ASI	MAN007	0.472	-2.10293	0.0354724	65031
Mania/ Hypomania	ASI	MAN008	0.0791001	-2.07055	0.0384008	17523
Mania/ Hypomania	ASI	MAN009	0.00015005	-3.14123	0.00168238	191
Mania/ Hypomania	ASI	MAN010	0.0596001	2.28814	0.0221791	14052
Mania/ Hypomania	ASI	MAN011	0.0596001	2.31496	0.0206635	14052
Mania/ Hypomania	ASI	MAN012	0.0666001	-2.07742	0.0378241	15352
Mania/ Hypomania	ASI	MAN020	0.0589001	-1.39284	0.163743	13935
Mania/ Hypomania	ASI	MAN021	0.00100005	-1.76178	0.0781068	651
Mania/ Hypomania	ASI	MAN023	0.00745005	-1.44211	0.14927	2922
Mania/ Hypomania	ASI	MAN024	0.0183001	-2.37664	0.0174711	5711
Mania/ Hypomania	ASI	MAN025	0.00285005	-3.342	0.000831776	1433
Mania/ Hypomania	ASI	MAN030	0.476	2.41062	0.0159681	65391
Mania/ Hypomania	ASI	MAN040	0.00010005	-1.76786	0.0771557	150
Medical	ASI	MED002	5.005e-05	-2.85441	0.00433286	99
Medical	ASI	MED003	0.0104001	-3.50064	0.000468975	3756
Medical	ASI	MED070	1	-1.40261	0.160734	99097
Medical	ASI	MED072	0.497	-1.65774	0.0973701	67231
Medical	ASI	MED074	0.00845005	-1.07427	0.282701	3233
Medical	ASI	MED075	0.00040005	-1.01014	0.31243	359
Medical	ASI	MED076	0.377	0.974127	0.329994	55863
Medical	ASI	MED077	0.00015005	1.27948	0.200727	191
Medical	ASI	MED078	0.00015005	1.88881	0.0589166	191
Medical	ASI	MED079	0.075	-2.11995	0.0340101	16818
Medical	ASI	MED080	0.00065005	1.63002	0.103097	493
Medical	ASI	MED081	0.00010005	1.59863	0.109905	150
Medical	ASI	MED125	0.124	-1.9959	0.0459446	24772
Medical	ASI	MED126	0.0302001	2.0111	0.0443791	8347
Medical	ASI	MED134	5e-08	1.75435	0.0793712	7
Medical	ASI	MED238	5.005e-05	2.56435	0.0103369	99
Medical	ASI	MED248	0.0150001	-2.44909	0.0143215	4932
Medical	ASI	MED250	0.00010005	-1.65833	0.0972503	150
Medical	ASI	MED273	0.0287001	-1.84106	0.0656139	8035
Medical	ASI	MED278	5.005e-05	-2.00775	0.0446691	99
Medical	ASI	MED297	0.465	-2.26712	0.0233827	64419
Medical	ASI	MED303	0.00460005	-1.82973	0.0672911	2011
Medical	ASI	MED598	0.106	-2.14544	0.0319176	21997
Medical	ASI	MED604	5.005e-05	-2.1168	0.0342774	99
Medical	ASI	MED606	0.00470005	1.16517	0.24395	2047
Medical	ASI	MED609	0.0199001	1.66548	0.0958169	6079
Medical	ASI	MED610	0.165	-2.18625	0.0287977	30761
Medical	ASI	MED612	0.386	-1.24569	0.212877	56812
Medical	ASI	MED615	0.00010005	-2.21838	0.0265292	150
Medical	ASI	MED616	0.00010005	-2.11703	0.0342571	150
Medical	ASI	MED618	0.457	-1.02295	0.306335	63667
Medical	ASI	MED621	0.00700005	-2.46466	0.0137146	2785
Medical	ASI	MED738	5e-08	-1.91661	0.0552875	7
Medical	ASI	MED800	0.337	2.37042	0.0177677	51730
Medical	ASI	MED800C	5e-08	-1.43657	0.15084	7
Medical	ASI	MED801	0.00040005	1.54102	0.123313	359
Medical	ASI	MED802	0.00665005	1.28983	0.197107	2670
Medical	ASI	MED803	0.0160001	-1.59964	0.109677	5174
Medical	ASI	MED803C	0.00700005	-2.20031	0.0277846	2785
Medical	ASI	MED804	0.0108001	1.15997	0.246061	3851
Medical	ASI	MED804C	0.0219001	1.14263	0.253191	6562
Medical	ASI	MED805	1	-1.6366	0.101714	99097
Medical	ASI	MED809	0.0604001	-0.959294	0.337409	14198
Medical	ASI	MED813	0.00015005	-1.8818	0.0598639	191
Medical	ASI	MED813C	0.00685005	-2.7244	0.00644177	2739
Medical	ASI	MED815	0.107	-1.86516	0.0621591	22155
Medical	ASI	MED815C	0.00570005	-1.50521	0.13227	2394
Medical	ASI	MED817	0.00930005	-1.89657	0.0578838	3457
Other	ASI	Mother_Education	0.00970005	3.40729	0.000662297	3562
Neuropsychiatric tests	ASI	MP_MP2RTCR	0.00015005	-2.18529	0.0289229	191
Neuropsychiatric tests	ASI	MP_VALID	5e-08	-1.44892	0.147437	7
Obsessive Compulsive Disorder	ASI	OCD009	0.00015005	-2.10005	0.0357237	191
Obsessive Compulsive Disorder	ASI	OCD010	0.00020005	-1.50238	0.133	223
Obsessive Compulsive Disorder	ASI	OCD019	0.00055005	1.62027	0.10525	445
Obsessive Compulsive Disorder	ASI	OCD020	0.00235005	1.04033	0.298246	1236
Obsessive Compulsive Disorder	ASI	OCD021	0.00235005	1.2581	0.208425	1236
Obsessive Compulsive Disorder	ASI	OCD022	0.0945001	-1.95495	0.0506555	20157
Obsessive Compulsive Disorder	ASI	OCD023	5.005e-05	1.72182	0.085177	99
Obsessive Compulsive Disorder	ASI	OCD025	0.00155005	2.00779	0.0447291	897
Obsessive Compulsive Disorder	ASI	OCD026	0.00245005	-2.77472	0.0055493	1272
Obsessive Compulsive Disorder	ASI	OCD027	0.00095005	1.44242	0.149259	630
Obsessive Compulsive Disorder	ASI	OCD032	5e-08	-1.45015	0.147092	7
Obsessive Compulsive Disorder	ASI	OCD033	0.00160005	1.40111	0.161254	918
Obsessive Compulsive Disorder	ASI	OCD036	5.005e-05	-3.48321	0.000500516	99
Oppositional Defiant Disorder	ASI	ODD001	0.0649001	-2.30221	0.0213231	15041
Oppositional Defiant Disorder	ASI	ODD002	0.00440005	-1.4823	0.13826	1950
Oppositional Defiant Disorder	ASI	ODD005	5.005e-05	-1.53196	0.125532	99
Oppositional Defiant Disorder	ASI	ODD006	0.00225005	2.95757	0.00311811	1196
Oppositional Defiant Disorder	ASI	ODD018	0.0848001	2.09254	0.0364507	18498
Oppositional Defiant Disorder	ASI	ODD019	0.132	2.34651	0.0189963	26015
Oppositional Defiant Disorder	ASI	ODD020	0.0856001	2.66537	0.00771971	18618
Oppositional Defiant Disorder	ASI	ODD021	0.0856001	2.65193	0.00803334	18618
Oppositional Defiant Disorder	ASI	ODD025	0.116	1.831	0.0671712	23594
Oppositional Defiant Disorder	ASI	ODD026	0.0527001	2.56236	0.0104309	12818
Oppositional Defiant Disorder	ASI	ODD027	0.00500005	-1.6097	0.107539	2160
Neuropsychiatric tests	ASI	PADT_A	0.00970005	2.3122	0.0208149	3562
Neuropsychiatric tests	ASI	PADT_GENUS	0.0211001	2.89441	0.00381827	6397
Neuropsychiatric tests	ASI	PADT_PC	1	1.76444	0.0777302	99097
Neuropsychiatric tests	ASI	PADT_SAME_CR	0.0210001	3.13397	0.00173647	6377
Neuropsychiatric tests	ASI	PADT_SAME_PC	5e-08	2.25225	0.0243578	7
Neuropsychiatric tests	ASI	PADT_SAME_RTCR	0.00090005	1.67886	0.0932538	609
Neuropsychiatric tests	ASI	PADT_T	1	1.48804	0.136815	99097
Neuropsychiatric tests	ASI	PADT_VALID	5e-08	2.38218	0.0172548	7
Panic Disorder	ASI	PAN001	0.144	-1.8032	0.0713576	27741
Panic Disorder	ASI	PAN003	0.00015005	-1.28663	0.198224	191
Panic Disorder	ASI	PAN006	0.0169001	1.3012	0.193191	5390
Neuropsychiatric tests	ASI	PCET_ACC2	0.00010005	2.08856	0.0368076	150
Neuropsychiatric tests	ASI	PCET_CAT	0.00015005	2.18536	0.0289177	191
Neuropsychiatric tests	ASI	PCET_RTCR	0.00590005	-1.79389	0.0729024	2461
Neuropsychiatric tests	ASI	PCET_RTER	0.0367001	1.71498	0.0864229	9717
Neuropsychiatric tests	ASI	PCET_VALID	0.00290005	-2.17766	0.0294868	1448
Neuropsychiatric tests	ASI	PCPT_L_FP	5.005e-05	-1.69081	0.0909481	99
Neuropsychiatric tests	ASI	PCPT_L_FPRT	0.417	1.34074	0.180077	59908
Neuropsychiatric tests	ASI	PCPT_L_TP	0.00545005	2.05877	0.0395771	2301
Neuropsychiatric tests	ASI	PCPT_L_TPRT	0.0323001	2.14652	0.0318884	8787
Neuropsychiatric tests	ASI	PCPT_N_FP	0.285	-2.53535	0.0112698	45974
Neuropsychiatric tests	ASI	PCPT_N_FPRT	0.00020005	1.52423	0.127526	223
Neuropsychiatric tests	ASI	PCPT_N_TP	0.149	2.96047	0.00308897	28478
Neuropsychiatric tests	ASI	PCPT_N_TPRT	0.445	2.50827	0.0121701	62546
Neuropsychiatric tests	ASI	PCPT_T_FP	0.284	-1.8989	0.0576453	45866
Neuropsychiatric tests	ASI	PCPT_T_FPRT	0.161	1.8037	0.0713506	30189
Neuropsychiatric tests	ASI	PCPT_T_TP	0.00565005	2.63835	0.0083621	2382
Neuropsychiatric tests	ASI	PCPT_T_TPRT	0.457	2.7675	0.00567365	63667
Neuropsychiatric tests	ASI	PCPT_VALID	0.00045005	2.52368	0.0116499	393
Neuropsychiatric tests	ASI	PEDT_A	0.278	2.69771	0.00700969	45165
Neuropsychiatric tests	ASI	PEDT_ANG_CR	0.278	3.27685	0.00105828	45165
Neuropsychiatric tests	ASI	PEDT_ANG_PC	0.284	2.51389	0.011978	45866
Neuropsychiatric tests	ASI	PEDT_ANG_RTCR	0.0102001	-2.69121	0.00714751	3705
Neuropsychiatric tests	ASI	PEDT_FEAR_CR	0.0101001	3.53176	0.000417261	3675
Neuropsychiatric tests	ASI	PEDT_FEAR_PC	0.125	2.47887	0.0132189	24944
Neuropsychiatric tests	ASI	PEDT_FEAR_RTCR	0.0125001	-1.58082	0.113995	4305
Neuropsychiatric tests	ASI	PEDT_GENUS	0.0211001	2.89441	0.00381827	6397
Neuropsychiatric tests	ASI	PEDT_HAP_CR	0.0101001	2.40952	0.0160168	3675
Neuropsychiatric tests	ASI	PEDT_HAP_PC	5.005e-05	1.28415	0.19916	99
Neuropsychiatric tests	ASI	PEDT_HAP_RTCR	5.005e-05	1.96409	0.0495854	99
Neuropsychiatric tests	ASI	PEDT_PC	1	2.02325	0.0431113	99097
Neuropsychiatric tests	ASI	PEDT_SAD_CR	5.005e-05	0.800237	0.42362	99
Neuropsychiatric tests	ASI	PEDT_SAD_PC	0.0171001	-2.78266	0.00541578	5428
Neuropsychiatric tests	ASI	PEDT_SAD_RTCR	0.0101001	-2.1188	0.0341658	3675
Neuropsychiatric tests	ASI	PEDT_SAME_CR	0.0214001	2.31729	0.0205356	6457
Neuropsychiatric tests	ASI	PEDT_SAME_PC	0.00805005	-1.85926	0.0630606	3108
Neuropsychiatric tests	ASI	PEDT_SAME_RTCR	5e-08	2.70668	0.00682344	7
Neuropsychiatric tests	ASI	PEDT_T	0.0102001	-1.42399	0.154524	3705
Neuropsychiatric tests	ASI	PEDT_VALID	0.00010005	3.26163	0.00111658	150
Neuropsychiatric tests	ASI	PEIT_CR	0.408	2.89593	0.00379996	59052
Neuropsychiatric tests	ASI	PEIT_CRT	5e-08	2.51544	0.0119256	7
Neuropsychiatric tests	ASI	PEIT_GENUS	0.427	5.1686	2.4686e-07	60853
Neuropsychiatric tests	ASI	PEIT_VALID	0.0395001	-1.74361	0.0813009	10310
Neuropsychiatric tests	ASI	PEITANG	0.408	4.61038	4.1391e-06	59052
Neuropsychiatric tests	ASI	PEITANGRT	5e-08	2.50823	0.0121711	7
Neuropsychiatric tests	ASI	PEITFEAR	0.00380005	1.08736	0.27694	1750
Neuropsychiatric tests	ASI	PEITFEARRT	5e-08	2.23827	0.0252557	7
Neuropsychiatric tests	ASI	PEITHAP	0.178	-1.54163	0.123239	32590
Neuropsychiatric tests	ASI	PEITHAPRT	5e-08	1.86105	0.0628077	7
Neuropsychiatric tests	ASI	PEITNOE	0.0831001	1.69081	0.0909458	18188
Neuropsychiatric tests	ASI	PEITNOERT	0.0379001	2.25749	0.0240285	9953
Neuropsychiatric tests	ASI	PEITSAD	0.00055005	-1.54937	0.121369	445
Neuropsychiatric tests	ASI	PEITSADRT	0.00305005	1.75535	0.0792733	1491
Neuropsychiatric tests	ASI	PFMT_FN	5e-08	2.43157	0.0150752	7
Neuropsychiatric tests	ASI	PFMT_FNRT	0.00230005	-2.04858	0.0405658	1215
Neuropsychiatric tests	ASI	PFMT_FP	0.00425005	-0.893319	0.371738	1898
Neuropsychiatric tests	ASI	PFMT_FPRT	0.00030005	1.46146	0.143965	307
Neuropsychiatric tests	ASI	PFMT_IFAC_RTC	0.00030005	2.78869	0.00531604	307
Neuropsychiatric tests	ASI	PFMT_IFAC_TOT	5e-08	-1.75877	0.07869	7
Neuropsychiatric tests	ASI	PFMT_TN	0.00425005	0.876735	0.380681	1898
Neuropsychiatric tests	ASI	PFMT_TNRT	0.00030005	3.0158	0.00257845	307
Neuropsychiatric tests	ASI	PFMT_TP	5e-08	-2.38837	0.016967	7
Neuropsychiatric tests	ASI	PFMT_TPRT	5e-08	3.14373	0.00167979	7
Neuropsychiatric tests	ASI	PFMT_VALID	0.00110005	-2.49142	0.0127616	706
Specific Phobia	ASI	PHB001	0.00025005	-1.30362	0.192361	260
Specific Phobia	ASI	PHB002	5.005e-05	-1.92622	0.0540761	99
Specific Phobia	ASI	PHB004	0.0222001	1.29408	0.19564	6620
Specific Phobia	ASI	PHB005	0.00020005	-1.45709	0.145092	223
Specific Phobia	ASI	PHB006	0.00025005	-1.31946	0.187015	260
Specific Phobia	ASI	PHB008	0.0857	-2.16309	0.0305343	18632
Specific Phobia	ASI	PHB010	0.00090005	-1.10514	0.2691	609
Specific Phobia	ASI	PHB011	0.339	2.86527	0.00418724	51958
Specific Phobia	ASI	PHB012	5.005e-05	2.78656	0.00535116	99
Specific Phobia	ASI	PHB013	5.005e-05	2.83586	0.00459211	99
Specific Phobia	ASI	PHB014	5.005e-05	1.89983	0.0575254	99
Specific Phobia	ASI	PHB015	0.137	2.73215	0.00631866	26762
Specific Phobia	ASI	PHB020	5.005e-05	2.5278	0.0115141	99
Specific Phobia	ASI	PHB021	0.00100005	1.80219	0.0715877	651
Specific Phobia	ASI	PHB024	0.00110005	1.34134	0.179885	706
Specific Phobia	ASI	PHB025	0.00095005	1.90263	0.0571578	630
Neuropsychiatric tests	ASI	PLOT_OFF	0.00070005	1.28201	0.199911	516
Neuropsychiatric tests	ASI	PLOT_PC	0.0793001	2.27693	0.0228405	17554
Neuropsychiatric tests	ASI	PLOT_TC	0.0793001	1.27186	0.203495	17554
Neuropsychiatric tests	ASI	PLOT_TCRT	0.0125001	3.80825	0.000141953	4305
Neuropsychiatric tests	ASI	PLOT_VALID	0.0812001	-2.12025	0.0340432	17860
Neuropsychiatric tests	ASI	PMAT_CR	0.0802001	2.51477	0.0119482	17703
Neuropsychiatric tests	ASI	PMAT_GENUS	0.00010005	-2.70246	0.00691058	150
Neuropsychiatric tests	ASI	PMAT_RTCR	0.0436001	2.92277	0.00348794	11089
Neuropsychiatric tests	ASI	PMAT_RTER	5e-08	2.28633	0.0222845	7
Neuropsychiatric tests	ASI	PMAT_VALID	0.142	-2.55924	0.0105249	27487
Psychosis	ASI	PSY101	0.49	2.60635	0.0091836	66635
Psychosis	ASI	PSY102	0.49	2.71049	0.00674589	66635
Psychosis	ASI	PSY103	0.49	2.56815	0.0102585	66635
Psychosis	ASI	PSY104	0.49	2.53255	0.0113601	66635
Psychosis	ASI	PSY105	0.49	2.46362	0.0137942	66635
Psychosis	ASI	PSY106	0.49	2.59279	0.00955302	66635
Psychosis	ASI	PSY107	0.49	2.51827	0.0118305	66635
Psychosis	ASI	PSY110	0.225	2.59594	0.00946648	38714
Psychosis	ASI	PSY120	0.224	2.49273	0.0127152	38586
Psychosis	ASI	PSY130	5.005e-05	-2.3419	0.0192328	99
Psychosis	ASI	PSY132	5.005e-05	-1.33492	0.181977	99
Psychosis	ASI	PSY133	0.49	2.08404	0.0372162	66635
Psychosis	ASI	PSY135	0.00015005	1.64415	0.10022	191
Psychosis	ASI	PSY146	0.49	2.10489	0.0353602	66635
Psychosis	ASI	PSY147	0.0410001	0.748953	0.453928	10599
Psychosis	ASI	PSY148	0.00480005	1.6641	0.0961681	2085
Psychosis	ASI	PSY149	0.00025005	1.7596	0.0785485	260
Psychosis	ASI	PSY150	0.0427001	1.64357	0.100338	10933
Psychosis	ASI	PSY151	0.0329001	1.41076	0.15839	8900
Psychosis	ASI	PSY152	0.00850005	-1.19883	0.23066	3247
Psychosis	ASI	PSY153	1	-2.63919	0.00834125	99097
Psychosis	ASI	PSY155	0.142	-2.82963	0.00466024	27487
Psychosis	ASI	PSY156	0.127	-1.58117	0.11384	25257
Post-Traumatic Stress	ASI	PTD008	0.0196001	1.60844	0.10774	6015
Post-Traumatic Stress	ASI	PTD009	0.00315005	-1.59364	0.111093	1528
Post-Traumatic Stress	ASI	PTD020	0.00040005	2.09414	0.0363074	359
Post-Traumatic Stress	ASI	PTD021	0.00035005	-1.8932	0.0583998	332
Post-Traumatic Stress	ASI	PTD022	0.46	-2.82828	0.00470208	63946
Post-Traumatic Stress	ASI	PTD029	0.173	1.17315	0.240803	31906
Post-Traumatic Stress	ASI	PTD030	0.00040005	2.00936	0.0445622	359
Post-Traumatic Stress	ASI	PTD041	0.483	1.41621	0.156787	66015
Neuropsychiatric tests	ASI	PVRT_CR	0.0793001	3.94059	8.26085e-05	17554
Neuropsychiatric tests	ASI	PVRT_GENUS	0.427	5.80014	7.11535e-09	60853
Neuropsychiatric tests	ASI	PVRT_RTCR	0.0297001	0.937977	0.348312	8240
Neuropsychiatric tests	ASI	PVRT_RTER	0.455	-2.2939	0.0218456	63484
Neuropsychiatric tests	ASI	PVRT_VALID	5e-08	-1.74301	0.0814061	7
Neuropsychiatric tests	ASI	PWMT_FN	0.00045005	-1.55714	0.119512	393
Neuropsychiatric tests	ASI	PWMT_FNRT	0.118	1.68414	0.0922286	23895
Neuropsychiatric tests	ASI	PWMT_FP	0.499	1.91386	0.0557065	67427
Neuropsychiatric tests	ASI	PWMT_FPRT	0.0581001	1.68435	0.0921885	13785
Neuropsychiatric tests	ASI	PWMT_KIWRD_RTC	0.473	1.54151	0.123268	65117
Neuropsychiatric tests	ASI	PWMT_KIWRD_TOT	0.113	-1.44164	0.149479	23122
Neuropsychiatric tests	ASI	PWMT_TN	0.499	-1.79385	0.0729084	67427
Neuropsychiatric tests	ASI	PWMT_TNRT	0.0380001	1.77956	0.0752201	9970
Neuropsychiatric tests	ASI	PWMT_TP	0.00045005	1.59384	0.111047	393
Neuropsychiatric tests	ASI	PWMT_TPRT	1	1.48301	0.138147	99097
Neuropsychiatric tests	ASI	PWMT_VALID	0.0886	-1.63637	0.101837	19150
General Probes	ASI	SCR001	0.165	-2.20194	0.0276701	30761
General Probes	ASI	SCR003	0.0507001	2.20827	0.0272798	12415
General Probes	ASI	SCR004	0.165	2.37812	0.0174454	30761
General Probes	ASI	SCR005	0.233	-2.29734	0.0216485	39707
General Probes	ASI	SCR006	0.0280001	-2.95103	0.00316717	7864
Separation Anxiety	ASI	SEP500	0.00060005	3.09364	0.00197713	471
Separation Anxiety	ASI	SEP508	0.0208001	1.83209	0.0669392	6326
Separation Anxiety	ASI	SEP509	0.00180005	2.17446	0.0296708	1003
Separation Anxiety	ASI	SEP510	0.273	-1.67753	0.0934396	44555
Separation Anxiety	ASI	SEP511	0.00140005	2.47279	0.013446	829
Separation Anxiety	ASI	SEP512	0.00215005	-1.25714	0.208774	1162
Separation Anxiety	ASI	SEP514	0.00115005	2.11288	0.0346704	726
Separation Anxiety	ASI	SEP525	5.005e-05	-1.77436	0.0760771	99
Separation Anxiety	ASI	SEP526	5.005e-05	-1.70769	0.0877698	99
Separation Anxiety	ASI	SEP529	0.00030005	-2.13812	0.0325647	307
Separation Anxiety	ASI	SEP531	0.00150005	1.02667	0.304637	870
Structured Interview for Prodromal Symptoms	ASI	SIP001	0.0410001	-2.70755	0.00680575	10599
Structured Interview for Prodromal Symptoms	ASI	SIP002	0.00060005	-1.0314	0.302413	471
Structured Interview for Prodromal Symptoms	ASI	SIP003	0.00015005	-1.68627	0.0918189	191
Structured Interview for Prodromal Symptoms	ASI	SIP004	0.465	-2.326	0.0200662	64419
Structured Interview for Prodromal Symptoms	ASI	SIP005	0.00325005	-1.89707	0.0578863	1557
Structured Interview for Prodromal Symptoms	ASI	SIP006	0.00125005	1.70878	0.0875653	767
Structured Interview for Prodromal Symptoms	ASI	SIP007	0.0417001	-3.63268	0.000283849	10738
Structured Interview for Prodromal Symptoms	ASI	SIP008	0.148	-1.9286	0.0538493	28348
Structured Interview for Prodromal Symptoms	ASI	SIP009	0.149	-1.48457	0.137731	28478
Structured Interview for Prodromal Symptoms	ASI	SIP010	0.413	-1.88594	0.0593731	59543
Structured Interview for Prodromal Symptoms	ASI	SIP011	0.0449001	-2.02996	0.042424	11318
Structured Interview for Prodromal Symptoms	ASI	SIP012	0.0586001	-2.30012	0.0214906	13876
Structured Interview for Prodromal Symptoms	ASI	SIP013	0.142	-2.6561	0.00793464	27487
Structured Interview for Prodromal Symptoms	ASI	SIP014	5e-08	-2.34366	0.0191422	7
Structured Interview for Prodromal Symptoms	ASI	SIP015	0.425	-2.78938	0.00530493	60676
Structured Interview for Prodromal Symptoms	ASI	SIP016	0.425	-3.34317	0.000835555	60676
Structured Interview for Prodromal Symptoms	ASI	SIP017	0.1	-3.19864	0.00139105	21081
Structured Interview for Prodromal Symptoms	ASI	SIP018	0.425	-2.76893	0.00564902	60676
Structured Interview for Prodromal Symptoms	ASI	SIP019	0.1	-4.1992	2.73437e-05	21081
Structured Interview for Prodromal Symptoms	ASI	SIP020	0.425	-3.03769	0.00239867	60676
Structured Interview for Prodromal Symptoms	ASI	SIP021	0.0994001	-3.45323	0.000559397	20904
Structured Interview for Prodromal Symptoms	ASI	SIP022	0.425	-3.57189	0.000358396	60676
Structured Interview for Prodromal Symptoms	ASI	SIP023	0.427	-3.30224	0.000967231	60853
Structured Interview for Prodromal Symptoms	ASI	SIP024	0.0994001	-3.27496	0.00106539	20904
Structured Interview for Prodromal Symptoms	ASI	SIP025	0.1	-2.95026	0.00319263	21081
Structured Interview for Prodromal Symptoms	ASI	SIP026	0.0835001	-2.8299	0.00467852	18263
Structured Interview for Prodromal Symptoms	ASI	SIP027	0.00275005	-1.66059	0.0968693	1392
Structured Interview for Prodromal Symptoms	ASI	SIP028	0.00020005	1.5522	0.120691	223
Structured Interview for Prodromal Symptoms	ASI	SIP030	0.00275005	-1.46132	0.144001	1392
Structured Interview for Prodromal Symptoms	ASI	SIP035	0.00010005	1.24676	0.212554	150
Structured Interview for Prodromal Symptoms	ASI	SIP037	0.36	-2.5596	0.0105138	54168
Structured Interview for Prodromal Symptoms	ASI	SIP038	5e-08	-1.84657	0.0648804	7
Structured Interview for Prodromal Symptoms	ASI	SIP041	5e-08	-1.91243	0.055888	7
Structured Interview for Prodromal Symptoms	ASI	SIP043	5e-08	-1.83661	0.0663392	7
Social Anxiety	ASI	SOC001	0.0113001	1.52995	0.126027	3983
Social Anxiety	ASI	SOC002	5.005e-05	-1.90138	0.0572511	99
Social Anxiety	ASI	SOC003	0.0850001	-2.36459	0.0180505	18523
Social Anxiety	ASI	SOC004	0.00015005	-1.57018	0.116375	191
Social Anxiety	ASI	SOC005	0.0859001	-2.01756	0.043637	18666
Social Anxiety	ASI	SOC007	0.00265005	1.3812	0.167218	1356
Social Anxiety	ASI	SOC008	0.325	2.51802	0.0118386	50463
Social Anxiety	ASI	SOC009	0.00360005	-1.5835	0.113383	1674
Social Anxiety	ASI	SOC010	0.213	-1.42619	0.153889	37122
Social Anxiety	ASI	SOC011	0.0211001	1.57452	0.115442	6397
Social Anxiety	ASI	SOC011A	0.0131001	1.60491	0.10859	4449
Social Anxiety	ASI	SOC012	0.00310005	-1.7183	0.0858158	1506
Social Anxiety	ASI	SOC013	0.00265005	-2.11962	0.0340966	1356
Social Anxiety	ASI	SOC018	0.0128001	-2.29464	0.021803	4370
Social Anxiety	ASI	SOC019	0.00260005	-2.13941	0.03246	1337
Substance Use	ASI	SUB_ALC	0.0794	-3.56684	0.000365353	17572
Substance Use	ASI	SUB_COC	0.0794	-3.47313	0.000519649	17572
Substance Use	ASI	SUB_TRAN	0.0794	-3.64269	0.000273065	17572
Other	ASI	SUI001	0.325	-1.96955	0.0488894	50463
Other	ASI	SUI003	0.00215005	-1.45593	0.145488	1162
Other	ASI	SUI005	0.00205005	-2.42562	0.0153239	1112
Other	ASI	SUI006	0.00205005	-1.72138	0.0852562	1112
Other	ASI	SUI008	0.00205005	-2.31705	0.0205489	1112
Neuropsychiatric tests	ASI	TAP_DOM	0.00500005	1.6366	0.101789	2160
Neuropsychiatric tests	ASI	TAP_DOMSD	0.00080005	-2.19926	0.0279143	564
Neuropsychiatric tests	ASI	TAP_HAND	5.005e-05	-2.31495	0.0206636	99
Neuropsychiatric tests	ASI	TAP_NON	0.0233001	-1.12176	0.262031	6839
Neuropsychiatric tests	ASI	TAP_NONSD	0.125	-2.60666	0.00917529	24944
Neuropsychiatric tests	ASI	TAP_TOT	0.00030005	1.25394	0.209936	307
Neuropsychiatric tests	ASI	TAP_VALID	0.00150005	-1.37671	0.168676	870
Neuropsychiatric tests	ASI	VOLT_SVT	0.00485005	2.01427	0.044044	2107
Neuropsychiatric tests	ASI	VOLT_SVTCRT	0.491	1.50335	0.132826	66726
Neuropsychiatric tests	ASI	VOLT_SVTFN	0.0113001	-1.95554	0.0505861	3983
Neuropsychiatric tests	ASI	VOLT_SVTFNRT	5.005e-05	-1.2568	0.208898	99
Neuropsychiatric tests	ASI	VOLT_SVTFP	0.00470005	-1.63073	0.103022	2047
Neuropsychiatric tests	ASI	VOLT_SVTFPRT	0.154	1.58935	0.112057	29239
Neuropsychiatric tests	ASI	VOLT_SVTIRT	0.00190005	1.74064	0.0818201	1045
Neuropsychiatric tests	ASI	VOLT_SVTTN	0.00470005	1.4893	0.136484	2047
Neuropsychiatric tests	ASI	VOLT_SVTTNRT	0.00990005	-1.50334	0.132827	3610
Neuropsychiatric tests	ASI	VOLT_SVTTP	0.0113001	1.98223	0.0475192	3983
Neuropsychiatric tests	ASI	VOLT_SVTTPRT	0.00035005	1.96234	0.0497897	332
Neuropsychiatric tests	ASI	VOLT_VALID	0.102	-2.13155	0.0331017	21376
Neuropsychiatric tests	ASI	WRAT_CR_RAW	1	3.73201	0.000192481	99097
Neuropsychiatric tests	ASI	WRAT_CR_STD	1	3.88729	0.000102941	99097
Neuropsychiatric tests	ASI	WRAT_VALID	0.193	0.693034	0.488327	34621
Attention Deficit Disorder	DW	ADD011	0.0110001	1.22761	0.219593	5191
Attention Deficit Disorder	DW	ADD012	0.00045005	-1.34903	0.177328	785
Attention Deficit Disorder	DW	ADD013	0.00020005	-2.5527	0.0106891	509
Attention Deficit Disorder	DW	ADD014	0.00065005	-1.53831	0.123973	947
Attention Deficit Disorder	DW	ADD015	0.00720005	-1.03102	0.302531	3925
Attention Deficit Disorder	DW	ADD016	0.00015005	-2.69487	0.00704163	451
Attention Deficit Disorder	DW	ADD017	0.0361001	-1.86506	0.0621729	11225
Attention Deficit Disorder	DW	ADD018	1	1.30799	0.190879	99402
Attention Deficit Disorder	DW	ADD019	0.0235001	-2.6266	0.00862426	8429
Attention Deficit Disorder	DW	ADD020	1	1.35138	0.176576	99402
Attention Deficit Disorder	DW	ADD021	0.216	1.73737	0.0823226	39033
Attention Deficit Disorder	DW	ADD022	0.0111001	1.46794	0.142122	5230
Attention Deficit Disorder	DW	ADD023	0.49	-1.42966	0.152813	67557
Attention Deficit Disorder	DW	ADD024	0.0704001	1.86019	0.0628581	17732
Attention Deficit Disorder	DW	ADD025	0.00150005	-2.12591	0.0335109	1552
Attention Deficit Disorder	DW	ADD026	0.00625005	1.34544	0.178557	3592
Attention Deficit Disorder	DW	ADD027	5.005e-05	1.75891	0.0786666	299
Attention Deficit Disorder	DW	ADD028	0.111	-0.984366	0.324992	24594
Attention Deficit Disorder	DW	ADD029	0.00370005	1.08681	0.27718	2597
Attention Deficit Disorder	DW	ADD030	0.00625005	1.16146	0.245521	3592
Attention Deficit Disorder	DW	ADD034	0.00025005	1.86898	0.0616953	577
Attention Deficit Disorder	DW	ADD035	0.136	1.8575	0.06324	28333
Other	DW	age_at_cnb	5.005e-05	-3.77398	0.000162892	299
Other	DW	AGR014	0.0115	-1.53554	0.124728	5339
Other	DW	AGR015	0.137	1.15881	0.246599	28480
Other	DW	AGR022	0.00075005	1.62503	0.104232	1033
Other	DW	AGR023	5e-08	1.96127	0.0498483	48
Other	DW	battery_valid	0.00230005	1.20395	0.228608	1982
Other	DW	CDD020	0.0713001	-1.92057	0.0548541	17901
Other	DW	CDD021	0.0333001	-2.54587	0.0109363	10624
Other	DW	CDD022	0.106	-1.72193	0.0851567	23789
Other	DW	CDD023	0.0132	-1.68656	0.0917631	5853
Other	DW	CDD026	0.436	3.51888	0.000437993	62629
Depression	DW	DEP001	0.00520005	-2.7256	0.00641833	3225
Depression	DW	DEP002	0.00695005	-1.77385	0.0760877	3842
Depression	DW	DEP003	0.457	2.14339	0.0320812	64515
Depression	DW	DEP004	0.00025005	-1.74654	0.0807163	577
Depression	DW	DEP005	0.00695005	-1.71508	0.0863309	3842
Depression	DW	DEP006	0.0563001	1.21299	0.225133	15180
Depression	DW	DEP007	0.14	-1.31484	0.188562	28919
Depression	DW	DEP008	5e-08	-1.15954	0.246304	48
Depression	DW	DEP009	5.005e-05	-2.28843	0.0221621	299
Depression	DW	DEP010	0.00710005	-2.76133	0.00575659	3893
Depression	DW	DEP011	0.00325005	1.47178	0.141079	2415
Depression	DW	DEP012	0.00015005	1.60754	0.107936	451
Depression	DW	DEP015	5e-08	-1.25344	0.210046	48
Depression	DW	DEP016	0.0127001	1.82433	0.0681014	5711
Depression	DW	DEP017	0.0674001	-2.20278	0.0276095	17175
Depression	DW	DEP018	0.00195005	-0.957481	0.338379	1802
Depression	DW	DEP019	0.00015005	1.8095	0.0704449	451
Depression	DW	DEP022	0.0763001	1.50428	0.132584	18795
Depression	DW	DEP023	5.005e-05	1.00213	0.316337	299
Depression	DW	DEP024	1	1.82851	0.0675436	99402
Depression	DW	DEP025	0.0777001	1.94332	0.0520438	19048
Depression	DW	DEP026	0.0182001	-1.53182	0.125642	7179
Other	DW	Education	5.005e-05	-2.47069	0.0135248	299
Other	DW	Father_Education	0.271	2.07961	0.0376225	45633
Generalized Anxiety Disorder	DW	GAD001	0.246	-2.66221	0.007763	42671
Generalized Anxiety Disorder	DW	GAD002	0.00140005	-1.27111	0.203689	1482
Generalized Anxiety Disorder	DW	GAD003A	0.00435005	-1.51264	0.13037	2881
Generalized Anxiety Disorder	DW	GAD003B	0.0626001	-1.35228	0.176286	16301
Generalized Anxiety Disorder	DW	GAD003C	0.00355005	-2.56812	0.010225	2532
Generalized Anxiety Disorder	DW	GAD003D	0.122	2.07109	0.0383506	26297
Generalized Anxiety Disorder	DW	GAD003E	0.182	1.13203	0.257622	34640
Generalized Anxiety Disorder	DW	GAD003F	0.00635005	-2.83604	0.00456755	3620
Generalized Anxiety Disorder	DW	GAD011A	0.226	-1.93055	0.0535382	40279
Generalized Anxiety Disorder	DW	GAD011B	0.28	2.69954	0.00694373	46684
Generalized Anxiety Disorder	DW	GAD012	0.463	1.79122	0.0732586	65096
Generalized Anxiety Disorder	DW	GAD013	5e-08	2.07329	0.0381455	48
Generalized Anxiety Disorder	DW	GAD015	5e-08	1.64856	0.0992387	48
Generalized Anxiety Disorder	DW	GAD016	0.263	3.43829	0.000585396	44701
Generalized Anxiety Disorder	DW	GAD017	0.374	1.8186	0.0689719	56633
Generalized Anxiety Disorder	DW	GAD018	0.0824001	2.54957	0.0107861	19829
Generalized Anxiety Disorder	DW	GAD020	0.251	2.66973	0.00759132	43286
Generalized Anxiety Disorder	DW	GAD021	5e-08	2.01883	0.0435039	48
Generalized Anxiety Disorder	DW	GAD022	0.00525005	2.19647	0.0281131	3249
Generalized Anxiety Disorder	DW	GAD023	5.005e-05	2.57971	0.00992196	299
Generalized Anxiety Disorder	DW	GAD024	5.005e-05	3.33883	0.000848691	299
Generalized Anxiety Disorder	DW	GAD025	5.005e-05	3.20698	0.00135145	299
Other	DW	GAF001	5.005e-05	1.99243	0.0463886	299
Other	DW	GAF002	0.00015005	2.43949	0.0147491	451
Other	DW	GAF003	5.005e-05	1.90088	0.0573863	299
Neuropsychiatric tests	DW	LNB_FP	0.00020005	-2.81219	0.00494342	509
Neuropsychiatric tests	DW	LNB_FP0	5.005e-05	-2.36224	0.0182105	299
Neuropsychiatric tests	DW	LNB_FP1	5.005e-05	-2.62652	0.00865771	299
Neuropsychiatric tests	DW	LNB_FP2	0.00015005	-2.408	0.0160832	451
Neuropsychiatric tests	DW	LNB_MCR	0.00050005	1.35187	0.176489	820
Neuropsychiatric tests	DW	LNB_MRTC	0.0798001	-2.19345	0.02833	19410
Neuropsychiatric tests	DW	LNB_RTC	0.0794	-2.55513	0.0106498	19332
Neuropsychiatric tests	DW	LNB_RTC0	0.0995001	-3.13787	0.00171368	22689
Neuropsychiatric tests	DW	LNB_RTC1	0.0561001	-2.27414	0.0230075	15139
Neuropsychiatric tests	DW	LNB_RTC2	1	-1.90977	0.0562313	99402
Neuropsychiatric tests	DW	LNB_TP	0.00040005	1.61026	0.107417	739
Neuropsychiatric tests	DW	LNB_TP0	5e-08	1.59778	0.110169	48
Neuropsychiatric tests	DW	LNB_TP1	0.0231001	0.992602	0.320962	8347
Neuropsychiatric tests	DW	LNB_TP2	0.0198001	2.12985	0.0332419	7535
Neuropsychiatric tests	DW	LNB_VALID	0.00050005	-2.07778	0.0377905	820
Mania/ Hypomania	DW	MAN001	0.00565005	-1.46809	0.142077	3379
Mania/ Hypomania	DW	MAN002	0.00510005	-2.10786	0.0350437	3184
Mania/ Hypomania	DW	MAN003	0.0302001	-1.35998	0.173836	9962
Mania/ Hypomania	DW	MAN004	0.00510005	-2.05949	0.0394484	3184
Mania/ Hypomania	DW	MAN005	0.00695005	-1.62025	0.105179	3842
Mania/ Hypomania	DW	MAN006	0.0325001	-2.88931	0.0038609	10464
Mania/ Hypomania	DW	MAN007	0.00710005	-2.41688	0.015654	3893
Mania/ Hypomania	DW	MAN008	0.423	1.03769	0.299417	61401
Mania/ Hypomania	DW	MAN009	0.00960005	0.637998	0.523476	4727
Mania/ Hypomania	DW	MAN010	0.00495005	1.84746	0.0647515	3134
Mania/ Hypomania	DW	MAN011	0.00445005	1.88136	0.059993	2927
Mania/ Hypomania	DW	MAN012	5e-08	2.45151	0.0142663	48
Mania/ Hypomania	DW	MAN020	0.00010005	-2.27368	0.0230353	382
Mania/ Hypomania	DW	MAN021	0.00025005	1.69456	0.0901581	577
Mania/ Hypomania	DW	MAN023	0.0164001	-1.39784	0.162161	6713
Mania/ Hypomania	DW	MAN024	0.0164001	-2.05197	0.0401718	6713
Mania/ Hypomania	DW	MAN025	0.0499001	-3.04727	0.00230934	14019
Mania/ Hypomania	DW	MAN030	0.00575005	2.05568	0.0398759	3413
Mania/ Hypomania	DW	MAN040	0.00735005	2.19645	0.0281138	3974
Medical	DW	MED002	5.005e-05	-3.77836	0.00016006	299
Medical	DW	MED003	5.005e-05	-3.48066	0.000505283	299
Medical	DW	MED070	0.0280001	2.23731	0.0252658	9435
Medical	DW	MED072	0.331	2.14191	0.0322004	52306
Medical	DW	MED074	5e-08	1.34952	0.177171	48
Medical	DW	MED075	0.107	1.33592	0.181576	23946
Medical	DW	MED076	0.00155005	-1.68629	0.0917403	1576
Medical	DW	MED077	0.00155005	-1.44109	0.149561	1576
Medical	DW	MED078	0.0161001	1.13416	0.256727	6642
Medical	DW	MED079	5e-08	1.71888	0.0856375	48
Medical	DW	MED080	5e-08	2.08054	0.0374765	48
Medical	DW	MED081	0.00020005	2.45818	0.0139643	509
Medical	DW	MED125	0.00195005	1.64988	0.0989666	1802
Medical	DW	MED126	0.00205005	-1.36765	0.171498	1862
Medical	DW	MED134	5e-08	-1.87136	0.0612948	48
Medical	DW	MED238	1	-1.57082	0.116224	99402
Medical	DW	MED248	0.00180005	-1.53755	0.124159	1719
Medical	DW	MED250	0.00755005	-1.03926	0.298682	4050
Medical	DW	MED273	0.00025005	-1.94522	0.0517486	577
Medical	DW	MED278	0.00125005	2.92537	0.00344051	1389
Medical	DW	MED297	0.0173001	1.82379	0.0681828	6950
Medical	DW	MED303	0.00400005	1.20057	0.229918	2730
Medical	DW	MED598	0.00590005	-1.68778	0.0914534	3468
Medical	DW	MED604	0.00065005	1.97443	0.048332	947
Medical	DW	MED606	0.0704001	1.21436	0.22461	17732
Medical	DW	MED609	0.0706001	1.04436	0.296315	17775
Medical	DW	MED610	5.005e-05	2.31538	0.0205921	299
Medical	DW	MED612	0.115	1.58076	0.113933	25211
Medical	DW	MED615	5e-08	1.71467	0.0864053	48
Medical	DW	MED616	5e-08	1.4076	0.159251	48
Medical	DW	MED618	0.0291001	1.74966	0.0801762	9705
Medical	DW	MED621	0.00020005	1.09843	0.272018	509
Medical	DW	MED738	0.00035005	-1.37509	0.169102	696
Medical	DW	MED800	0.0178001	-1.45584	0.145437	7078
Medical	DW	MED800C	0.00370005	-1.91212	0.0558611	2597
Medical	DW	MED801	0.427	2.74568	0.00603858	61733
Medical	DW	MED802	0.00015005	-1.73055	0.0835317	451
Medical	DW	MED803	0.00475005	1.2417	0.214346	3054
Medical	DW	MED803C	0.0347001	0.878658	0.379587	10924
Medical	DW	MED804	5e-08	2.68831	0.00718134	48
Medical	DW	MED804C	0.00050005	1.50224	0.133036	820
Medical	DW	MED805	0.0159001	-2.42379	0.0153595	6585
Medical	DW	MED809	0.00015005	-1.35499	0.175421	451
Medical	DW	MED813	0.00080005	1.51691	0.129289	1081
Medical	DW	MED813C	5e-08	-1.1834	0.236652	48
Medical	DW	MED815	0.00045005	-0.97192	0.331091	785
Medical	DW	MED815C	0.477	-1.52321	0.127707	66410
Medical	DW	MED817	0.00020005	-1.78809	0.0737607	509
Other	DW	Mother_Education	0.11	2.87928	0.00400599	24435
Neuropsychiatric tests	DW	MP_MP2RTCR	0.00260005	2.80079	0.00512139	2113
Neuropsychiatric tests	DW	MP_VALID	0.0110001	-0.765172	0.444214	5191
Obsessive Compulsive Disorder	DW	OCD009	0.00200005	1.39195	0.163937	1836
Obsessive Compulsive Disorder	DW	OCD010	0.211	-2.05893	0.0395015	38431
Obsessive Compulsive Disorder	DW	OCD019	0.0669001	1.77865	0.0753695	17086
Obsessive Compulsive Disorder	DW	OCD020	5.005e-05	2.72239	0.00650809	299
Obsessive Compulsive Disorder	DW	OCD021	5.005e-05	3.74102	0.000185726	299
Obsessive Compulsive Disorder	DW	OCD022	5.005e-05	4.00074	6.42341e-05	299
Obsessive Compulsive Disorder	DW	OCD023	0.0842001	-2.55487	0.0106582	20118
Obsessive Compulsive Disorder	DW	OCD025	0.00010005	1.94402	0.0519594	382
Obsessive Compulsive Disorder	DW	OCD026	0.0425001	-1.13672	0.25572	12564
Obsessive Compulsive Disorder	DW	OCD027	5.005e-05	2.90229	0.00372386	299
Obsessive Compulsive Disorder	DW	OCD032	5.005e-05	2.63631	0.0084124	299
Obsessive Compulsive Disorder	DW	OCD033	5.005e-05	2.38747	0.0170089	299
Obsessive Compulsive Disorder	DW	OCD036	0.277	2.59108	0.00960081	46316
Oppositional Defiant Disorder	DW	ODD001	0.0207001	-1.98928	0.0466701	7750
Oppositional Defiant Disorder	DW	ODD002	5.005e-05	-1.57511	0.115231	299
Oppositional Defiant Disorder	DW	ODD005	0.00760005	-1.11453	0.265052	4070
Oppositional Defiant Disorder	DW	ODD006	0.00185005	-1.21542	0.224273	1747
Oppositional Defiant Disorder	DW	ODD018	5.005e-05	2.42747	0.0152464	299
Oppositional Defiant Disorder	DW	ODD019	0.168	1.52951	0.126213	32824
Oppositional Defiant Disorder	DW	ODD020	5.005e-05	2.17593	0.0296166	299
Oppositional Defiant Disorder	DW	ODD021	0.168	2.06604	0.0388865	32824
Oppositional Defiant Disorder	DW	ODD025	0.00040005	-1.41319	0.157676	739
Oppositional Defiant Disorder	DW	ODD026	0.00015005	2.0121	0.044274	451
Oppositional Defiant Disorder	DW	ODD027	0.00035005	-1.90742	0.0565344	696
Neuropsychiatric tests	DW	PADT_A	5e-08	3.56761	0.000364272	48
Neuropsychiatric tests	DW	PADT_GENUS	5e-08	4.00978	6.18339e-05	48
Neuropsychiatric tests	DW	PADT_PC	0.00015005	1.14461	0.252434	451
Neuropsychiatric tests	DW	PADT_SAME_CR	5e-08	2.65442	0.00797469	48
Neuropsychiatric tests	DW	PADT_SAME_PC	5e-08	-2.14524	0.0319913	48
Neuropsychiatric tests	DW	PADT_SAME_RTCR	0.0193001	-2.24189	0.0250213	7437
Neuropsychiatric tests	DW	PADT_T	0.0196001	-2.11561	0.0344367	7501
Neuropsychiatric tests	DW	PADT_VALID	1	1.17885	0.238526	99402
Panic Disorder	DW	PAN001	0.00010005	3.32114	0.000896483	382
Panic Disorder	DW	PAN003	5e-08	2.60043	0.00931049	48
Panic Disorder	DW	PAN006	0.0775001	-2.94717	0.00320704	19011
Neuropsychiatric tests	DW	PCET_ACC2	0.0168001	1.11906	0.263179	6822
Neuropsychiatric tests	DW	PCET_CAT	0.0200001	1.41653	0.156694	7580
Neuropsychiatric tests	DW	PCET_RTCR	0.193	-1.8775	0.0605187	36077
Neuropsychiatric tests	DW	PCET_RTER	0.193	-1.71688	0.086074	36077
Neuropsychiatric tests	DW	PCET_VALID	0.00100005	1.24945	0.211568	1232
Neuropsychiatric tests	DW	PCPT_L_FP	0.284	1.39827	0.162107	47120
Neuropsychiatric tests	DW	PCPT_L_FPRT	0.00540005	1.36923	0.171002	3302
Neuropsychiatric tests	DW	PCPT_L_TP	0.00055005	1.26407	0.206277	864
Neuropsychiatric tests	DW	PCPT_L_TPRT	5e-08	1.45953	0.144492	48
Neuropsychiatric tests	DW	PCPT_N_FP	0.00575005	-1.26693	0.205252	3413
Neuropsychiatric tests	DW	PCPT_N_FPRT	5e-08	2.28692	0.0222505	48
Neuropsychiatric tests	DW	PCPT_N_TP	0.00180005	2.50524	0.0122749	1719
Neuropsychiatric tests	DW	PCPT_N_TPRT	1	-1.73529	0.0827635	99402
Neuropsychiatric tests	DW	PCPT_T_FP	0.284	1.39972	0.16167	47120
Neuropsychiatric tests	DW	PCPT_T_FPRT	0.00510005	2.14129	0.0323081	3184
Neuropsychiatric tests	DW	PCPT_T_TP	0.00180005	2.00305	0.0452364	1719
Neuropsychiatric tests	DW	PCPT_T_TPRT	0.406	-1.89523	0.0581311	59784
Neuropsychiatric tests	DW	PCPT_VALID	0.106	1.57842	0.114544	23789
Neuropsychiatric tests	DW	PEDT_A	5e-08	3.5702	0.000360717	48
Neuropsychiatric tests	DW	PEDT_ANG_CR	5e-08	1.94989	0.0512561	48
Neuropsychiatric tests	DW	PEDT_ANG_PC	5e-08	-1.34627	0.178289	48
Neuropsychiatric tests	DW	PEDT_ANG_RTCR	0.0901001	1.38222	0.166981	21144
Neuropsychiatric tests	DW	PEDT_FEAR_CR	5.005e-05	3.63662	0.000279554	299
Neuropsychiatric tests	DW	PEDT_FEAR_PC	0.00015005	2.56378	0.0103887	451
Neuropsychiatric tests	DW	PEDT_FEAR_RTCR	0.0339001	-0.983199	0.325567	10742
Neuropsychiatric tests	DW	PEDT_GENUS	5e-08	4.00978	6.18339e-05	48
Neuropsychiatric tests	DW	PEDT_HAP_CR	5e-08	3.78264	0.000157338	48
Neuropsychiatric tests	DW	PEDT_HAP_PC	0.00185005	1.52969	0.12617	1747
Neuropsychiatric tests	DW	PEDT_HAP_RTCR	0.0166001	-1.67318	0.0943657	6765
Neuropsychiatric tests	DW	PEDT_PC	0.00015005	1.80223	0.0715802	451
Neuropsychiatric tests	DW	PEDT_SAD_CR	5e-08	2.73857	0.00619672	48
Neuropsychiatric tests	DW	PEDT_SAD_PC	0.0840001	1.83408	0.0667132	20078
Neuropsychiatric tests	DW	PEDT_SAD_RTCR	5e-08	-2.31229	0.0208101	48
Neuropsychiatric tests	DW	PEDT_SAME_CR	5e-08	3.30166	0.000969193	48
Neuropsychiatric tests	DW	PEDT_SAME_PC	0.0159001	-2.03022	0.0423972	6585
Neuropsychiatric tests	DW	PEDT_SAME_RTCR	0.0184001	-1.86037	0.0629029	7219
Neuropsychiatric tests	DW	PEDT_T	0.0166001	-1.28718	0.198103	6765
Neuropsychiatric tests	DW	PEDT_VALID	0.0235001	-1.42188	0.155136	8429
Neuropsychiatric tests	DW	PEIT_CR	5.005e-05	-1.80257	0.0715274	299
Neuropsychiatric tests	DW	PEIT_CRT	0.12	0.877181	0.380438	25970
Neuropsychiatric tests	DW	PEIT_GENUS	5.005e-05	-3.47082	0.000524116	299
Neuropsychiatric tests	DW	PEIT_VALID	0.129	1.41062	0.158431	27308
Neuropsychiatric tests	DW	PEITANG	5.005e-05	-2.9467	0.00322965	299
Neuropsychiatric tests	DW	PEITANGRT	0.0135	1.08423	0.278325	5931
Neuropsychiatric tests	DW	PEITFEAR	0.0155	1.50633	0.132058	6472
Neuropsychiatric tests	DW	PEITFEARRT	0.00175005	-1.89247	0.0584965	1689
Neuropsychiatric tests	DW	PEITHAP	0.00015005	2.58286	0.00983188	451
Neuropsychiatric tests	DW	PEITHAPRT	0.12	1.70231	0.0887708	25970
Neuropsychiatric tests	DW	PEITNOE	0.00520005	-1.22306	0.221378	3225
Neuropsychiatric tests	DW	PEITNOERT	0.341	-1.32718	0.184522	53331
Neuropsychiatric tests	DW	PEITSAD	0.0163001	1.66392	0.0962051	6693
Neuropsychiatric tests	DW	PEITSADRT	0.0936001	1.30755	0.191095	21659
Neuropsychiatric tests	DW	PFMT_FN	0.00010005	-1.07967	0.280351	382
Neuropsychiatric tests	DW	PFMT_FNRT	0.258	2.27935	0.0226962	44105
Neuropsychiatric tests	DW	PFMT_FP	0.216	1.16975	0.242167	39033
Neuropsychiatric tests	DW	PFMT_FPRT	0.0151001	-2.30186	0.0213922	6366
Neuropsychiatric tests	DW	PFMT_IFAC_RTC	0.00015005	1.7469	0.0807285	451
Neuropsychiatric tests	DW	PFMT_IFAC_TOT	0.0115	-0.974979	0.329625	5339
Neuropsychiatric tests	DW	PFMT_TN	0.216	-1.18941	0.234347	39033
Neuropsychiatric tests	DW	PFMT_TNRT	0.012	-1.69387	0.0903648	5487
Neuropsychiatric tests	DW	PFMT_TP	0.00010005	1.09299	0.274463	382
Neuropsychiatric tests	DW	PFMT_TPRT	0.00015005	1.39515	0.163045	451
Neuropsychiatric tests	DW	PFMT_VALID	5e-08	2.46701	0.0136643	48
Specific Phobia	DW	PHB001	0.0263001	-1.06418	0.287249	9047
Specific Phobia	DW	PHB002	0.367	-2.62949	0.00855133	55956
Specific Phobia	DW	PHB004	0.00035005	-3.22428	0.00126287	696
Specific Phobia	DW	PHB005	0.00625005	-2.90491	0.00367351	3592
Specific Phobia	DW	PHB006	0.00040005	1.39393	0.163338	739
Specific Phobia	DW	PHB008	0.00560005	-3.1589	0.00158366	3365
Specific Phobia	DW	PHB010	0.0185001	1.26819	0.204731	7253
Specific Phobia	DW	PHB011	0.00305005	3.40201	0.000675226	2332
Specific Phobia	DW	PHB012	5.005e-05	3.49092	0.000486303	299
Specific Phobia	DW	PHB013	5.005e-05	3.94271	8.18857e-05	299
Specific Phobia	DW	PHB014	5.005e-05	2.22639	0.0260406	299
Specific Phobia	DW	PHB015	0.00015005	1.84626	0.0649249	451
Specific Phobia	DW	PHB020	0.0139001	2.06578	0.038911	6034
Specific Phobia	DW	PHB021	0.00305005	1.39902	0.161881	2332
Specific Phobia	DW	PHB024	0.00060005	1.1598	0.246198	901
Specific Phobia	DW	PHB025	0.00305005	2.28932	0.0221097	2332
Neuropsychiatric tests	DW	PLOT_OFF	0.00020005	-1.83748	0.0662102	509
Neuropsychiatric tests	DW	PLOT_PC	0.00135005	1.41969	0.155771	1445
Neuropsychiatric tests	DW	PLOT_TC	0.00070005	1.33742	0.181158	988
Neuropsychiatric tests	DW	PLOT_TCRT	0.383	-1.61812	0.105712	57576
Neuropsychiatric tests	DW	PLOT_VALID	0.00015005	-1.89473	0.0581964	451
Neuropsychiatric tests	DW	PMAT_CR	0.0124001	-1.95003	0.051239	5612
Neuropsychiatric tests	DW	PMAT_GENUS	5.005e-05	-3.54781	0.000392695	299
Neuropsychiatric tests	DW	PMAT_RTCR	0.0147001	-1.86648	0.0620443	6253
Neuropsychiatric tests	DW	PMAT_RTER	0.0186001	-1.1852	0.236007	7273
Neuropsychiatric tests	DW	PMAT_VALID	0.00105005	1.60035	0.109597	1260
Psychosis	DW	PSY101	0.00025005	1.7668	0.0773345	577
Psychosis	DW	PSY102	0.00020005	1.7153	0.0863649	509
Psychosis	DW	PSY103	0.00025005	1.77814	0.0754538	577
Psychosis	DW	PSY104	0.00025005	1.60375	0.108844	577
Psychosis	DW	PSY105	0.00025005	1.73284	0.0831987	577
Psychosis	DW	PSY106	0.00025005	1.76861	0.0770315	577
Psychosis	DW	PSY107	0.00025005	1.91403	0.0556846	577
Psychosis	DW	PSY110	0.00030005	1.68937	0.0912236	623
Psychosis	DW	PSY120	0.00025005	1.49895	0.133961	577
Psychosis	DW	PSY130	0.00065005	-2.32646	0.0200417	947
Psychosis	DW	PSY132	0.00065005	-2.69534	0.00705982	947
Psychosis	DW	PSY133	0.00025005	2.14507	0.0320048	577
Psychosis	DW	PSY135	0.0194001	1.01504	0.310146	7457
Psychosis	DW	PSY146	0.00030005	1.82988	0.06734	623
Psychosis	DW	PSY147	5e-08	-1.18139	0.237513	48
Psychosis	DW	PSY148	0.00320005	-1.06063	0.28892	2395
Psychosis	DW	PSY149	0.00025005	1.84792	0.064685	577
Psychosis	DW	PSY150	0.00585005	2.05937	0.0395198	3451
Psychosis	DW	PSY151	5.005e-05	1.96116	0.0499268	299
Psychosis	DW	PSY152	0.00060005	2.17484	0.0296988	901
Psychosis	DW	PSY153	0.00015005	-2.12625	0.0335412	451
Psychosis	DW	PSY155	0.0347001	-1.86332	0.062417	10924
Psychosis	DW	PSY156	5.005e-05	1.76062	0.0783029	299
Post-Traumatic Stress	DW	PTD008	0.00400005	2.30575	0.0211254	2730
Post-Traumatic Stress	DW	PTD009	0.0142001	1.85738	0.0633277	6147
Post-Traumatic Stress	DW	PTD020	0.00675005	3.17069	0.00153176	3757
Post-Traumatic Stress	DW	PTD021	0.00660005	-1.54685	0.121976	3709
Post-Traumatic Stress	DW	PTD022	0.00675005	2.69188	0.00713323	3757
Post-Traumatic Stress	DW	PTD029	0.105	-1.55536	0.119935	23641
Post-Traumatic Stress	DW	PTD030	0.00885005	1.98848	0.0468245	4493
Post-Traumatic Stress	DW	PTD041	5e-08	-1.97466	0.0483721	48
Neuropsychiatric tests	DW	PVRT_CR	0.0230001	2.25434	0.024226	8318
Neuropsychiatric tests	DW	PVRT_GENUS	5.005e-05	-4.84853	1.28897e-06	299
Neuropsychiatric tests	DW	PVRT_RTCR	0.0230001	-1.81293	0.0699132	8318
Neuropsychiatric tests	DW	PVRT_RTER	0.00070005	1.55891	0.119094	988
Neuropsychiatric tests	DW	PVRT_VALID	0.00040005	-1.6628	0.0964275	739
Neuropsychiatric tests	DW	PWMT_FN	0.363	1.39971	0.161675	55539
Neuropsychiatric tests	DW	PWMT_FNRT	0.0289001	2.01768	0.0436876	9655
Neuropsychiatric tests	DW	PWMT_FP	5.005e-05	-1.97121	0.0487646	299
Neuropsychiatric tests	DW	PWMT_FPRT	0.343	-2.95436	0.00315071	53515
Neuropsychiatric tests	DW	PWMT_KIWRD_RTC	0.00315005	1.13078	0.258213	2375
Neuropsychiatric tests	DW	PWMT_KIWRD_TOT	5.005e-05	1.82603	0.0679171	299
Neuropsychiatric tests	DW	PWMT_TN	5.005e-05	1.97697	0.0481115	299
Neuropsychiatric tests	DW	PWMT_TNRT	0.0395001	1.35778	0.174606	11949
Neuropsychiatric tests	DW	PWMT_TP	0.363	-1.37354	0.169659	55539
Neuropsychiatric tests	DW	PWMT_TPRT	0.00315005	1.25795	0.208479	2375
Neuropsychiatric tests	DW	PWMT_VALID	0.00130005	1.20045	0.230031	1418
General Probes	DW	SCR001	0.267	2.33726	0.0194259	45170
General Probes	DW	SCR003	0.266	-1.97525	0.0483053	45044
General Probes	DW	SCR004	0.266	-2.2012	0.027776	45044
General Probes	DW	SCR005	0.00040005	2.05578	0.0398661	739
General Probes	DW	SCR006	0.198	1.37435	0.169333	36719
Separation Anxiety	DW	SEP500	0.0279001	0.612081	0.540483	9415
Separation Anxiety	DW	SEP508	0.00015005	-1.16693	0.243239	451
Separation Anxiety	DW	SEP509	5e-08	1.34424	0.178872	48
Separation Anxiety	DW	SEP510	0.00445005	-2.12546	0.0335483	2927
Separation Anxiety	DW	SEP511	0.0978	1.52969	0.126168	22383
Separation Anxiety	DW	SEP512	5.005e-05	1.40861	0.159026	299
Separation Anxiety	DW	SEP514	0.0788001	0.860154	0.389753	19234
Separation Anxiety	DW	SEP525	5.005e-05	2.216	0.0267448	299
Separation Anxiety	DW	SEP526	5.005e-05	1.7388	0.0821434	299
Separation Anxiety	DW	SEP529	0.00115005	2.15696	0.0310656	1318
Separation Anxiety	DW	SEP531	0.00045005	1.18085	0.237728	785
Structured Interview for Prodromal Symptoms	DW	SIP001	0.00015005	-1.22963	0.218904	451
Structured Interview for Prodromal Symptoms	DW	SIP002	0.00585005	2.53913	0.0111491	3451
Structured Interview for Prodromal Symptoms	DW	SIP003	0.00010005	-1.9406	0.0523734	382
Structured Interview for Prodromal Symptoms	DW	SIP004	0.00030005	1.41367	0.157533	623
Structured Interview for Prodromal Symptoms	DW	SIP005	0.00070005	1.58679	0.112635	988
Structured Interview for Prodromal Symptoms	DW	SIP006	5e-08	-1.43214	0.152177	48
Structured Interview for Prodromal Symptoms	DW	SIP007	0.166	-1.21156	0.225748	32551
Structured Interview for Prodromal Symptoms	DW	SIP008	0.00990005	1.26063	0.207513	4834
Structured Interview for Prodromal Symptoms	DW	SIP009	0.00835005	-1.0962	0.273053	4321
Structured Interview for Prodromal Symptoms	DW	SIP010	5e-08	-1.46059	0.144202	48
Structured Interview for Prodromal Symptoms	DW	SIP011	5.005e-05	-1.68735	0.0916098	299
Structured Interview for Prodromal Symptoms	DW	SIP012	0.00365005	1.53532	0.124782	2579
Structured Interview for Prodromal Symptoms	DW	SIP013	0.49	1.55144	0.120872	67557
Structured Interview for Prodromal Symptoms	DW	SIP014	0.0775001	1.4845	0.137751	19011
Structured Interview for Prodromal Symptoms	DW	SIP015	0.00705005	-3.97922	7.03166e-05	3877
Structured Interview for Prodromal Symptoms	DW	SIP016	0.00710005	-3.95563	7.76028e-05	3893
Structured Interview for Prodromal Symptoms	DW	SIP017	0.00590005	-3.80502	0.000143816	3468
Structured Interview for Prodromal Symptoms	DW	SIP018	0.00240005	-3.26089	0.00111953	2025
Structured Interview for Prodromal Symptoms	DW	SIP019	0.00710005	-3.85742	0.000116312	3893
Structured Interview for Prodromal Symptoms	DW	SIP020	0.00590005	-3.72335	0.000199182	3468
Structured Interview for Prodromal Symptoms	DW	SIP021	0.00590005	-4.00777	6.23577e-05	3468
Structured Interview for Prodromal Symptoms	DW	SIP022	0.00590005	-4.25338	2.15174e-05	3468
Structured Interview for Prodromal Symptoms	DW	SIP023	0.00240005	-4.66222	3.22567e-06	2025
Structured Interview for Prodromal Symptoms	DW	SIP024	0.00710005	-3.91279	9.26823e-05	3893
Structured Interview for Prodromal Symptoms	DW	SIP025	0.00240005	-3.89956	9.78785e-05	2025
Structured Interview for Prodromal Symptoms	DW	SIP026	0.00590005	-3.86126	0.000114508	3468
Structured Interview for Prodromal Symptoms	DW	SIP027	0.0816001	2.89846	0.00376949	19689
Structured Interview for Prodromal Symptoms	DW	SIP028	0.125	2.83126	0.00465842	26745
Structured Interview for Prodromal Symptoms	DW	SIP030	0.375	1.94666	0.0516429	56732
Structured Interview for Prodromal Symptoms	DW	SIP035	5e-08	-1.20352	0.228844	48
Structured Interview for Prodromal Symptoms	DW	SIP037	0.00310005	-0.907346	0.364276	2351
Structured Interview for Prodromal Symptoms	DW	SIP038	0.00145005	-1.64049	0.100978	1521
Structured Interview for Prodromal Symptoms	DW	SIP041	0.0826001	1.15599	0.247752	19856
Structured Interview for Prodromal Symptoms	DW	SIP043	5.005e-05	1.43968	0.150034	299
Social Anxiety	DW	SOC001	0.324	-1.50759	0.131659	51557
Social Anxiety	DW	SOC002	0.00070005	-1.89603	0.0579564	988
Social Anxiety	DW	SOC003	0.299	-2.95606	0.00311599	48835
Social Anxiety	DW	SOC004	0.276	-3.23822	0.00120279	46203
Social Anxiety	DW	SOC005	0.0929001	-1.82288	0.0683205	21544
Social Anxiety	DW	SOC007	0.239	1.76965	0.076787	41805
Social Anxiety	DW	SOC008	0.312	2.58558	0.00975477	50222
Social Anxiety	DW	SOC009	5.005e-05	2.23204	0.0256648	299
Social Anxiety	DW	SOC010	5.005e-05	2.53452	0.0112962	299
Social Anxiety	DW	SOC011	5.005e-05	3.72164	0.000200535	299
Social Anxiety	DW	SOC011A	0.00095005	2.35222	0.0187075	1187
Social Anxiety	DW	SOC012	0.00050005	1.08891	0.276254	820
Social Anxiety	DW	SOC013	0.012	1.33376	0.182354	5487
Social Anxiety	DW	SOC018	5.005e-05	-1.70578	0.0881251	299
Social Anxiety	DW	SOC019	0.00725005	1.27297	0.203099	3945
Substance Use	DW	SUB_ALC	5.005e-05	4.12159	3.83561e-05	299
Substance Use	DW	SUB_COC	5.005e-05	3.88833	0.000102499	299
Substance Use	DW	SUB_TRAN	5.005e-05	4.1563	3.2991e-05	299
Other	DW	SUI001	0.00065005	-2.08954	0.0366589	947
Other	DW	SUI003	0.00220005	-1.03181	0.30222	1938
Other	DW	SUI005	0.00085005	-2.4371	0.0148474	1109
Other	DW	SUI006	0.00360005	-1.69386	0.0903674	2558
Other	DW	SUI008	0.00085005	-2.5209	0.0117423	1109
Neuropsychiatric tests	DW	TAP_DOM	0.303	1.10156	0.270716	49273
Neuropsychiatric tests	DW	TAP_DOMSD	5.005e-05	-2.88768	0.00390089	299
Neuropsychiatric tests	DW	TAP_HAND	0.00065005	1.54363	0.122753	947
Neuropsychiatric tests	DW	TAP_NON	0.00595005	1.40534	0.159994	3479
Neuropsychiatric tests	DW	TAP_NONSD	0.00015005	-2.31897	0.0204449	451
Neuropsychiatric tests	DW	TAP_TOT	0.00590005	1.07655	0.281742	3468
Neuropsychiatric tests	DW	TAP_VALID	0.00480005	-2.15781	0.0309992	3072
Neuropsychiatric tests	DW	VOLT_SVT	5.005e-05	1.54119	0.123347	299
Neuropsychiatric tests	DW	VOLT_SVTCRT	0.0122001	-2.08549	0.0370854	5546
Neuropsychiatric tests	DW	VOLT_SVTFN	5.005e-05	-1.47103	0.141357	299
Neuropsychiatric tests	DW	VOLT_SVTFNRT	0.00025005	1.93187	0.0534434	577
Neuropsychiatric tests	DW	VOLT_SVTFP	0.0943001	1.75804	0.0788144	21783
Neuropsychiatric tests	DW	VOLT_SVTFPRT	5.005e-05	-2.3466	0.0189922	299
Neuropsychiatric tests	DW	VOLT_SVTIRT	0.00030005	1.36126	0.173504	623
Neuropsychiatric tests	DW	VOLT_SVTTN	0.0943001	-1.91912	0.0550366	21783
Neuropsychiatric tests	DW	VOLT_SVTTNRT	0.0124001	-1.42636	0.153839	5612
Neuropsychiatric tests	DW	VOLT_SVTTP	5.005e-05	1.19933	0.230469	299
Neuropsychiatric tests	DW	VOLT_SVTTPRT	0.0122001	-2.10425	0.0354159	5546
Neuropsychiatric tests	DW	VOLT_VALID	0.114	2.17894	0.0293919	25055
Neuropsychiatric tests	DW	WRAT_CR_RAW	0.00015005	1.64859	0.0993088	451
Neuropsychiatric tests	DW	WRAT_CR_STD	0.00015005	1.70462	0.0883398	451
Neuropsychiatric tests	DW	WRAT_VALID	0.00010005	-2.51265	0.0120202	382
Attention Deficit Disorder	SI	ADD011	5.005e-05	4.27271	1.93105e-05	677
Attention Deficit Disorder	SI	ADD012	0.211	3.50441	0.000457627	39914
Attention Deficit Disorder	SI	ADD013	0.106	2.73878	0.00616676	25853
Attention Deficit Disorder	SI	ADD014	0.359	3.03194	0.00242987	56000
Attention Deficit Disorder	SI	ADD015	0.221	2.5436	0.0109718	41074
Attention Deficit Disorder	SI	ADD016	0.00010005	3.08165	0.00205857	856
Attention Deficit Disorder	SI	ADD017	0.00090005	1.78674	0.0739788	2023
Attention Deficit Disorder	SI	ADD018	0.00010005	2.33876	0.0193481	856
Attention Deficit Disorder	SI	ADD019	0.00010005	2.71254	0.00667691	856
Attention Deficit Disorder	SI	ADD020	5.005e-05	3.31638	0.00091193	677
Attention Deficit Disorder	SI	ADD021	0.0753001	1.94399	0.0518964	20768
Attention Deficit Disorder	SI	ADD022	0.0119001	1.98885	0.0467185	7128
Attention Deficit Disorder	SI	ADD023	5e-08	-1.55918	0.118955	99
Attention Deficit Disorder	SI	ADD024	0.0745	2.37984	0.0173199	20627
Attention Deficit Disorder	SI	ADD025	0.0298001	-1.07265	0.28343	11997
Attention Deficit Disorder	SI	ADD026	0.137	-1.4114	0.158202	30430
Attention Deficit Disorder	SI	ADD027	5.005e-05	-1.28771	0.197919	677
Attention Deficit Disorder	SI	ADD028	5.005e-05	-1.57085	0.116293	677
Attention Deficit Disorder	SI	ADD029	5.005e-05	-1.2874	0.198026	677
Attention Deficit Disorder	SI	ADD030	5.005e-05	-1.43469	0.151449	677
Attention Deficit Disorder	SI	ADD034	0.0781001	-1.58009	0.114162	21260
Attention Deficit Disorder	SI	ADD035	0.00345005	-1.0843	0.278229	3756
Other	SI	age_at_cnb	0.0718001	4.58368	4.70169e-06	20138
Other	SI	AGR014	0.00735005	-2.02188	0.043252	5481
Other	SI	AGR015	0.0164001	-2.00472	0.0450573	8494
Other	SI	AGR022	0.0365001	0.858288	0.390783	13479
Other	SI	AGR023	0.00835005	-2.07499	0.0379873	5875
Other	SI	battery_valid	0.00020005	-1.60737	0.107973	1105
Other	SI	CDD020	0.268	-2.87439	0.00406851	46418
Other	SI	CDD021	0.347	-2.45822	0.0140029	54794
Other	SI	CDD022	0.347	-3.34389	0.000833439	54794
Other	SI	CDD023	0.284	-3.2664	0.00109798	48198
Other	SI	CDD026	0.35	3.1398	0.00170239	55110
Depression	SI	DEP001	0.00880005	2.71157	0.00669637	6041
Depression	SI	DEP002	0.00910005	3.22888	0.00124276	6150
Depression	SI	DEP003	0.00095005	-1.53919	0.123757	2080
Depression	SI	DEP004	0.0104001	4.33687	1.44534e-05	6639
Depression	SI	DEP005	5e-08	-1.82934	0.0673495	99
Depression	SI	DEP006	5.005e-05	2.66871	0.00761422	677
Depression	SI	DEP007	0.00375005	-0.912002	0.36177	3905
Depression	SI	DEP008	0.0104001	-3.16759	0.00154814	6639
Depression	SI	DEP009	0.00080005	2.4833	0.0130561	1920
Depression	SI	DEP010	5.005e-05	1.44209	0.149277	677
Depression	SI	DEP011	5.005e-05	0.651595	0.514661	677
Depression	SI	DEP012	0.00470005	1.55967	0.118835	4354
Depression	SI	DEP015	5e-08	-1.85534	0.063547	99
Depression	SI	DEP016	0.00025005	1.99092	0.0464892	1198
Depression	SI	DEP017	0.0101001	0.985655	0.324306	6537
Depression	SI	DEP018	0.0152	-2.4736	0.0134152	8143
Depression	SI	DEP019	0.00890005	-1.00136	0.31671	6074
Depression	SI	DEP022	0.00010005	1.72504	0.0845933	856
Depression	SI	DEP023	0.00770005	-2.31836	0.0204775	5616
Depression	SI	DEP024	0.00885005	2.53414	0.0113087	6057
Depression	SI	DEP025	0.00010005	2.14136	0.032302	856
Depression	SI	DEP026	0.0259001	-2.20745	0.0273367	11059
Other	SI	Education	0.0715001	1.63571	0.101974	20100
Other	SI	Father_Education	0.0490001	-3.67345	0.000242276	16016
Generalized Anxiety Disorder	SI	GAD001	0.0628001	-1.087	0.277039	18623
Generalized Anxiety Disorder	SI	GAD002	0.00010005	2.23442	0.0254557	856
Generalized Anxiety Disorder	SI	GAD003A	0.0658	-1.89332	0.058316	19126
Generalized Anxiety Disorder	SI	GAD003B	0.0113001	-1.55748	0.119357	6935
Generalized Anxiety Disorder	SI	GAD003C	0.00010005	2.80382	0.00504999	856
Generalized Anxiety Disorder	SI	GAD003D	0.00895005	2.00437	0.0450299	6086
Generalized Anxiety Disorder	SI	GAD003E	0.0626001	2.96912	0.0029866	18585
Generalized Anxiety Disorder	SI	GAD003F	0.00035005	0.971767	0.331166	1363
Generalized Anxiety Disorder	SI	GAD011A	0.0987001	-2.67691	0.00743026	24656
Generalized Anxiety Disorder	SI	GAD011B	0.0763001	3.12318	0.00178911	20929
Generalized Anxiety Disorder	SI	GAD012	0.15	-1.22209	0.221672	32245
Generalized Anxiety Disorder	SI	GAD013	5.005e-05	2.3702	0.0177786	677
Generalized Anxiety Disorder	SI	GAD015	0.0273001	-2.69328	0.00707516	11400
Generalized Anxiety Disorder	SI	GAD016	0.00050005	1.5453	0.122273	1552
Generalized Anxiety Disorder	SI	GAD017	0.00160005	1.79245	0.0730611	2638
Generalized Anxiety Disorder	SI	GAD018	0.313	1.8244	0.068092	51308
Generalized Anxiety Disorder	SI	GAD020	0.00705005	1.29795	0.194301	5354
Generalized Anxiety Disorder	SI	GAD021	5.005e-05	1.25299	0.210209	677
Generalized Anxiety Disorder	SI	GAD022	0.00770005	-1.65029	0.0989593	5616
Generalized Anxiety Disorder	SI	GAD023	0.00895005	-1.90625	0.0566856	6086
Generalized Anxiety Disorder	SI	GAD024	0.00010005	-1.01701	0.309206	856
Generalized Anxiety Disorder	SI	GAD025	0.00895005	-2.38877	0.0169495	6086
Other	SI	GAF001	0.00920005	-3.49926	0.00047141	6187
Other	SI	GAF002	0.00920005	-2.9229	0.00348641	6187
Other	SI	GAF003	0.00875005	-3.62019	0.00029787	6024
Neuropsychiatric tests	SI	LNB_FP	5e-08	1.32115	0.186523	99
Neuropsychiatric tests	SI	LNB_FP0	0.00125005	-1.32391	0.185606	2325
Neuropsychiatric tests	SI	LNB_FP1	0.00870005	-1.2524	0.210493	6008
Neuropsychiatric tests	SI	LNB_FP2	5e-08	1.6263	0.103962	99
Neuropsychiatric tests	SI	LNB_MCR	0.0359001	-1.25365	0.210036	13349
Neuropsychiatric tests	SI	LNB_MRTC	0.0393001	0.884916	0.376253	14038
Neuropsychiatric tests	SI	LNB_RTC	0.012	-0.940371	0.347082	7162
Neuropsychiatric tests	SI	LNB_RTC0	0.0103	-1.28255	0.19972	6603
Neuropsychiatric tests	SI	LNB_RTC1	0.0452001	1.18012	0.238021	15256
Neuropsychiatric tests	SI	LNB_RTC2	0.00025005	1.12452	0.260853	1198
Neuropsychiatric tests	SI	LNB_TP	5e-08	-1.15523	0.248061	99
Neuropsychiatric tests	SI	LNB_TP0	0.0101001	1.08624	0.277435	6537
Neuropsychiatric tests	SI	LNB_TP1	0.0359001	-1.91654	0.0553645	13349
Neuropsychiatric tests	SI	LNB_TP2	0.0536001	-0.908101	0.363877	16887
Neuropsychiatric tests	SI	LNB_VALID	0.0465001	1.79015	0.0735024	15523
Mania/ Hypomania	SI	MAN001	0.00795005	3.85709	0.000114743	5717
Mania/ Hypomania	SI	MAN002	0.244	3.25518	0.00113314	43763
Mania/ Hypomania	SI	MAN003	0.00270005	2.60504	0.00918633	3338
Mania/ Hypomania	SI	MAN004	0.00835005	2.85538	0.00429865	5875
Mania/ Hypomania	SI	MAN005	0.00015005	1.98442	0.0472098	985
Mania/ Hypomania	SI	MAN006	0.244	2.61614	0.00889307	43763
Mania/ Hypomania	SI	MAN007	0.0110001	3.45981	0.000540548	6839
Mania/ Hypomania	SI	MAN008	0.0698001	-1.21068	0.226018	19805
Mania/ Hypomania	SI	MAN009	5.005e-05	1.02614	0.304827	677
Mania/ Hypomania	SI	MAN010	0.247	-3.00732	0.00265129	44121
Mania/ Hypomania	SI	MAN011	0.0108001	-3.01178	0.00261276	6769
Mania/ Hypomania	SI	MAN012	0.00015005	-1.43201	0.152216	985
Mania/ Hypomania	SI	MAN020	0.0109	2.37418	0.0176331	6805
Mania/ Hypomania	SI	MAN021	5.005e-05	1.35407	0.175713	677
Mania/ Hypomania	SI	MAN023	0.00035005	1.45773	0.144915	1363
Mania/ Hypomania	SI	MAN024	0.00035005	1.3667	0.171717	1363
Mania/ Hypomania	SI	MAN025	0.00015005	1.84917	0.0644327	985
Mania/ Hypomania	SI	MAN030	0.00775005	-3.93424	8.48141e-05	5636
Mania/ Hypomania	SI	MAN040	0.0110001	-3.68724	0.000229589	6839
Medical	SI	MED002	0.0765	2.95466	0.00314749	20962
Medical	SI	MED003	0.0766001	3.39125	0.000702169	20981
Medical	SI	MED070	5e-08	-2.01542	0.0438609	99
Medical	SI	MED072	5e-08	-2.82606	0.00471238	99
Medical	SI	MED074	0.0411001	1.7789	0.0752553	14418
Medical	SI	MED075	0.0134001	2.32198	0.0202341	7607
Medical	SI	MED076	0.0121001	-1.75715	0.0788926	7197
Medical	SI	MED077	0.00010005	-1.53289	0.125302	856
Medical	SI	MED078	0.0554001	2.57094	0.0101422	17226
Medical	SI	MED079	0.0782001	1.78641	0.0740328	21277
Medical	SI	MED080	0.00050005	-2.35522	0.018512	1552
Medical	SI	MED081	0.00025005	-2.59481	0.00946446	1198
Medical	SI	MED125	0.13	2.09619	0.0360652	29495
Medical	SI	MED126	0.13	-2.09656	0.0360929	29495
Medical	SI	MED134	0.00010005	2.4167	0.0156621	856
Medical	SI	MED238	0.00080005	-2.30806	0.0209955	1920
Medical	SI	MED248	5e-08	-2.01204	0.0442161	99
Medical	SI	MED250	1	-1.33308	0.182505	98366
Medical	SI	MED273	0.0646001	1.78221	0.0747143	18928
Medical	SI	MED278	0.0347001	-1.9441	0.0518826	13069
Medical	SI	MED297	0.0579001	1.18498	0.236023	17686
Medical	SI	MED303	0.0163001	1.05383	0.291964	8476
Medical	SI	MED598	0.00185005	1.42012	0.155572	2806
Medical	SI	MED604	0.0138001	-2.29516	0.0217243	7732
Medical	SI	MED606	0.0108001	1.30215	0.192865	6769
Medical	SI	MED609	0.0790001	0.846187	0.397448	21416
Medical	SI	MED610	0.00900005	1.69513	0.0900508	6102
Medical	SI	MED612	0.00930005	0.98984	0.322252	6224
Medical	SI	MED615	5e-08	3.16203	0.00156672	99
Medical	SI	MED616	0.0851001	2.07219	0.038248	22464
Medical	SI	MED618	0.0320001	-2.12512	0.0335761	12461
Medical	SI	MED621	0.00140005	1.89499	0.0580939	2462
Medical	SI	MED738	0.0338001	-2.01151	0.044272	12872
Medical	SI	MED800	5.005e-05	-1.85223	0.0639934	677
Medical	SI	MED800C	0.00065005	-1.39653	0.162554	1728
Medical	SI	MED801	5e-08	-1.98858	0.0467478	99
Medical	SI	MED802	0.0948001	-1.08765	0.27675	24032
Medical	SI	MED803	0.119	1.96835	0.0490275	27864
Medical	SI	MED803C	0.0507001	2.66284	0.00774833	16338
Medical	SI	MED804	5e-08	-3.10539	0.00190032	99
Medical	SI	MED804C	0.0383001	-1.45614	0.145355	13835
Medical	SI	MED805	5e-08	-1.76357	0.0778048	99
Medical	SI	MED809	0.0707001	2.38756	0.0169606	19966
Medical	SI	MED813	0.00090005	2.10824	0.0350097	2023
Medical	SI	MED813C	5e-08	-2.14571	0.0318966	99
Medical	SI	MED815	0.00390005	-1.73358	0.0829924	3975
Medical	SI	MED815C	0.16	-1.65596	0.0977305	33591
Medical	SI	MED817	0.0658	2.62878	0.00856897	19126
Other	SI	Mother_Education	0.0812001	-4.37894	1.22168e-05	21799
Neuropsychiatric tests	SI	MP_MP2RTCR	0.0370001	1.15022	0.25012	13575
Neuropsychiatric tests	SI	MP_VALID	0.00520005	-1.20354	0.228835	4591
Obsessive Compulsive Disorder	SI	OCD009	0.00080005	1.18669	0.235352	1920
Obsessive Compulsive Disorder	SI	OCD010	0.0940001	1.63156	0.102773	23896
Obsessive Compulsive Disorder	SI	OCD019	0.124	2.78641	0.00535345	28611
Obsessive Compulsive Disorder	SI	OCD020	0.00880005	-3.11949	0.0018239	6041
Obsessive Compulsive Disorder	SI	OCD021	0.00890005	-3.44573	0.000575078	6074
Obsessive Compulsive Disorder	SI	OCD022	0.00895005	-2.45812	0.0140066	6086
Obsessive Compulsive Disorder	SI	OCD023	0.00795005	-2.11455	0.0345274	5717
Obsessive Compulsive Disorder	SI	OCD025	0.00010005	-2.75234	0.00594251	856
Obsessive Compulsive Disorder	SI	OCD026	0.00610005	-1.88714	0.0592106	4966
Obsessive Compulsive Disorder	SI	OCD027	0.00900005	-3.06277	0.00220693	6102
Obsessive Compulsive Disorder	SI	OCD032	0.00745005	-1.85022	0.0643532	5519
Obsessive Compulsive Disorder	SI	OCD033	0.00755005	-1.94559	0.0517698	5564
Obsessive Compulsive Disorder	SI	OCD036	0.00010005	2.03452	0.041962	856
Oppositional Defiant Disorder	SI	ODD001	0.00300005	3.12351	0.00178719	3519
Oppositional Defiant Disorder	SI	ODD002	0.149	4.40981	1.03457e-05	32093
Oppositional Defiant Disorder	SI	ODD005	0.0176001	3.70712	0.000209614	8875
Oppositional Defiant Disorder	SI	ODD006	0.0421001	-1.87529	0.060822	14640
Oppositional Defiant Disorder	SI	ODD018	5e-08	1.16367	0.244626	99
Oppositional Defiant Disorder	SI	ODD019	0.00035005	-1.78868	0.0737381	1363
Oppositional Defiant Disorder	SI	ODD020	0.00300005	-2.21494	0.0268174	3519
Oppositional Defiant Disorder	SI	ODD021	0.00105005	-2.13903	0.032491	2173
Oppositional Defiant Disorder	SI	ODD025	5e-08	2.35861	0.0183893	99
Oppositional Defiant Disorder	SI	ODD026	0.00030005	-2.4203	0.0155497	1278
Oppositional Defiant Disorder	SI	ODD027	0.114	1.42322	0.154748	27094
Neuropsychiatric tests	SI	PADT_A	0.00200005	1.67261	0.0944788	2916
Neuropsychiatric tests	SI	PADT_GENUS	5e-08	1.44608	0.14823	99
Neuropsychiatric tests	SI	PADT_PC	0.00895005	1.87208	0.0612648	6086
Neuropsychiatric tests	SI	PADT_SAME_CR	0.0198001	1.17985	0.238127	9484
Neuropsychiatric tests	SI	PADT_SAME_PC	0.0432001	1.65686	0.097623	14869
Neuropsychiatric tests	SI	PADT_SAME_RTCR	0.0525001	-2.63854	0.00835722	16664
Neuropsychiatric tests	SI	PADT_T	0.00015005	-1.87466	0.0609093	985
Neuropsychiatric tests	SI	PADT_VALID	0.00140005	-1.83998	0.0658423	2462
Panic Disorder	SI	PAN001	0.339	1.66661	0.0955916	53976
Panic Disorder	SI	PAN003	0.409	1.90421	0.056883	60652
Panic Disorder	SI	PAN006	0.00060005	2.07702	0.0377999	1670
Neuropsychiatric tests	SI	PCET_ACC2	0.00035005	-0.933171	0.350785	1363
Neuropsychiatric tests	SI	PCET_CAT	0.00070005	-0.742723	0.45769	1797
Neuropsychiatric tests	SI	PCET_RTCR	0.156	-1.25213	0.210592	33076
Neuropsychiatric tests	SI	PCET_RTER	0.0118	-1.58945	0.112034	7092
Neuropsychiatric tests	SI	PCET_VALID	0.0906001	1.81082	0.0702395	23357
Neuropsychiatric tests	SI	PCPT_L_FP	0.00755005	-1.2104	0.226192	5564
Neuropsychiatric tests	SI	PCPT_L_FPRT	0.00025005	1.97997	0.0477714	1198
Neuropsychiatric tests	SI	PCPT_L_TP	0.00075005	-1.96275	0.0497422	1861
Neuropsychiatric tests	SI	PCPT_L_TPRT	0.0398001	0.923406	0.355849	14132
Neuropsychiatric tests	SI	PCPT_N_FP	0.0526001	1.62011	0.105283	16688
Neuropsychiatric tests	SI	PCPT_N_FPRT	0.0119001	-1.32634	0.184801	7128
Neuropsychiatric tests	SI	PCPT_N_TP	0.00010005	-1.87324	0.0611061	856
Neuropsychiatric tests	SI	PCPT_N_TPRT	0.0106	-1.48843	0.136712	6698
Neuropsychiatric tests	SI	PCPT_T_FP	0.00060005	-0.797628	0.425132	1670
Neuropsychiatric tests	SI	PCPT_T_FPRT	0.00015005	1.50616	0.132101	985
Neuropsychiatric tests	SI	PCPT_T_TP	0.00010005	-2.1202	0.0340469	856
Neuropsychiatric tests	SI	PCPT_T_TPRT	0.0106	-1.43194	0.152235	6698
Neuropsychiatric tests	SI	PCPT_VALID	0.00055005	1.49446	0.13513	1615
Neuropsychiatric tests	SI	PEDT_A	0.00205005	1.83633	0.0663804	2950
Neuropsychiatric tests	SI	PEDT_ANG_CR	0.00205005	2.3718	0.0177468	2950
Neuropsychiatric tests	SI	PEDT_ANG_PC	0.00185005	2.34386	0.019132	2806
Neuropsychiatric tests	SI	PEDT_ANG_RTCR	0.242	-1.10486	0.269282	43536
Neuropsychiatric tests	SI	PEDT_FEAR_CR	0.00200005	1.43421	0.151586	2916
Neuropsychiatric tests	SI	PEDT_FEAR_PC	0.00180005	1.3192	0.187174	2776
Neuropsychiatric tests	SI	PEDT_FEAR_RTCR	0.179	-1.53488	0.12489	35984
Neuropsychiatric tests	SI	PEDT_GENUS	5e-08	1.44608	0.14823	99
Neuropsychiatric tests	SI	PEDT_HAP_CR	5e-08	1.33444	0.182133	99
Neuropsychiatric tests	SI	PEDT_HAP_PC	0.0423001	-0.874859	0.381701	14679
Neuropsychiatric tests	SI	PEDT_HAP_RTCR	5e-08	-2.54229	0.0110487	99
Neuropsychiatric tests	SI	PEDT_PC	0.00180005	1.98012	0.0477554	2776
Neuropsychiatric tests	SI	PEDT_SAD_CR	0.00205005	2.05762	0.0396888	2950
Neuropsychiatric tests	SI	PEDT_SAD_PC	0.00260005	1.63358	0.102422	3277
Neuropsychiatric tests	SI	PEDT_SAD_RTCR	5e-08	-1.79894	0.0721	99
Neuropsychiatric tests	SI	PEDT_SAME_CR	0.455	-1.80167	0.0716691	64849
Neuropsychiatric tests	SI	PEDT_SAME_PC	0.0228001	-1.51137	0.130769	10270
Neuropsychiatric tests	SI	PEDT_SAME_RTCR	0.0235001	0.679313	0.496978	10432
Neuropsychiatric tests	SI	PEDT_T	0.242	-2.26324	0.0236715	43536
Neuropsychiatric tests	SI	PEDT_VALID	0.00015005	-2.0335	0.0420653	985
Neuropsychiatric tests	SI	PEIT_CR	0.00050005	1.80065	0.0718303	1552
Neuropsychiatric tests	SI	PEIT_CRT	0.0115	-2.74349	0.00610479	7011
Neuropsychiatric tests	SI	PEIT_GENUS	0.0718001	4.50348	6.86698e-06	20138
Neuropsychiatric tests	SI	PEIT_VALID	1	-1.19576	0.231858	98366
Neuropsychiatric tests	SI	PEITANG	0.0800001	1.91922	0.0550238	21591
Neuropsychiatric tests	SI	PEITANGRT	0.0115	-1.67963	0.0931031	7011
Neuropsychiatric tests	SI	PEITFEAR	0.00585005	1.43963	0.150046	4865
Neuropsychiatric tests	SI	PEITFEARRT	0.0115	-2.73079	0.0063447	7011
Neuropsychiatric tests	SI	PEITHAP	0.00030005	2.04045	0.0413684	1278
Neuropsychiatric tests	SI	PEITHAPRT	0.0115	-1.41882	0.156026	7011
Neuropsychiatric tests	SI	PEITNOE	0.00335005	1.78972	0.0735724	3704
Neuropsychiatric tests	SI	PEITNOERT	0.0122001	-1.71853	0.085774	7229
Neuropsychiatric tests	SI	PEITSAD	1	0.874297	0.382006	98366
Neuropsychiatric tests	SI	PEITSADRT	0.00225005	-1.91257	0.0558716	3068
Neuropsychiatric tests	SI	PFMT_FN	0.00040005	-1.7926	0.0731097	1428
Neuropsychiatric tests	SI	PFMT_FNRT	0.00010005	-1.87117	0.0613916	856
Neuropsychiatric tests	SI	PFMT_FP	0.00035005	1.23973	0.215146	1363
Neuropsychiatric tests	SI	PFMT_FPRT	0.0519001	-2.50273	0.0123617	16556
Neuropsychiatric tests	SI	PFMT_IFAC_RTC	0.0122001	-4.29746	1.76699e-05	7229
Neuropsychiatric tests	SI	PFMT_IFAC_TOT	0.169	-0.86933	0.384717	34749
Neuropsychiatric tests	SI	PFMT_TN	0.00035005	-1.2717	0.203552	1363
Neuropsychiatric tests	SI	PFMT_TNRT	0.0122001	-3.67206	0.000243611	7229
Neuropsychiatric tests	SI	PFMT_TP	0.00040005	1.74417	0.0812042	1428
Neuropsychiatric tests	SI	PFMT_TPRT	0.0114001	-4.12023	3.85818e-05	6963
Neuropsychiatric tests	SI	PFMT_VALID	0.0410001	1.5138	0.130152	14389
Specific Phobia	SI	PHB001	0.0168001	1.79429	0.0727672	8619
Specific Phobia	SI	PHB002	0.0292001	1.44129	0.149499	11853
Specific Phobia	SI	PHB004	0.00135005	-2.04897	0.0404649	2426
Specific Phobia	SI	PHB005	5e-08	2.10293	0.0354718	99
Specific Phobia	SI	PHB006	0.0150001	0.644395	0.519319	8090
Specific Phobia	SI	PHB008	0.00845005	1.15778	0.246953	5908
Specific Phobia	SI	PHB010	0.00130005	-1.3628	0.172947	2383
Specific Phobia	SI	PHB011	0.00025005	-0.836899	0.402697	1198
Specific Phobia	SI	PHB012	0.492	-2.8001	0.00513204	68087
Specific Phobia	SI	PHB013	0.492	-2.62374	0.0087288	68087
Specific Phobia	SI	PHB014	0.314	-2.1145	0.0345318	51424
Specific Phobia	SI	PHB015	0.00250005	-2.24148	0.0250465	3221
Specific Phobia	SI	PHB020	0.00590005	0.971226	0.331493	4886
Specific Phobia	SI	PHB021	0.0171001	-1.35539	0.175366	8716
Specific Phobia	SI	PHB024	0.0298001	2.51606	0.0119045	11997
Specific Phobia	SI	PHB025	0.177	1.03196	0.302149	35727
Neuropsychiatric tests	SI	PLOT_OFF	5.005e-05	-1.79132	0.0733135	677
Neuropsychiatric tests	SI	PLOT_PC	0.0871001	-2.13321	0.0329661	22761
Neuropsychiatric tests	SI	PLOT_TC	0.00390005	-2.07624	0.0379332	3975
Neuropsychiatric tests	SI	PLOT_TCRT	0.124	-1.60471	0.108634	28611
Neuropsychiatric tests	SI	PLOT_VALID	0.00015005	-1.01069	0.312222	985
Neuropsychiatric tests	SI	PMAT_CR	0.343	-2.30579	0.0211708	54381
Neuropsychiatric tests	SI	PMAT_GENUS	0.168	3.43015	0.00060908	34604
Neuropsychiatric tests	SI	PMAT_RTCR	0.00085005	-0.85148	0.394551	1973
Neuropsychiatric tests	SI	PMAT_RTER	0.327	-1.31712	0.187871	52745
Neuropsychiatric tests	SI	PMAT_VALID	0.00945005	-2.05353	0.0400836	6272
Psychosis	SI	PSY101	0.0825001	-3.34926	0.000817467	22026
Psychosis	SI	PSY102	0.0825001	-3.38376	0.000721607	22026
Psychosis	SI	PSY103	0.0825001	-3.20345	0.00136808	22026
Psychosis	SI	PSY104	0.0825001	-3.2586	0.00112856	22026
Psychosis	SI	PSY105	0.0825001	-3.16191	0.00157857	22026
Psychosis	SI	PSY106	0.0825001	-3.20462	0.00136257	22026
Psychosis	SI	PSY107	0.0825001	-3.3463	0.000826186	22026
Psychosis	SI	PSY110	0.0823	-3.44886	0.000568497	21993
Psychosis	SI	PSY120	0.0825001	-3.28343	0.00103395	22026
Psychosis	SI	PSY130	0.00090005	2.8602	0.00425462	2023
Psychosis	SI	PSY132	0.0289001	3.10085	0.0019425	11788
Psychosis	SI	PSY133	0.0139001	-3.35037	0.00081417	7764
Psychosis	SI	PSY135	0.00065005	-2.71174	0.00672057	1728
Psychosis	SI	PSY146	0.0825001	-3.22611	0.00126451	22026
Psychosis	SI	PSY147	0.0138001	-2.78099	0.00544361	7732
Psychosis	SI	PSY148	0.0275001	-2.08326	0.0372878	11449
Psychosis	SI	PSY149	0.0275001	-2.4404	0.0147122	11449
Psychosis	SI	PSY150	5e-08	1.90923	0.0562997	99
Psychosis	SI	PSY151	0.00785005	-1.48017	0.138901	5677
Psychosis	SI	PSY152	0.306	0.98429	0.32503	50581
Psychosis	SI	PSY153	5e-08	-1.49968	0.133773	99
Psychosis	SI	PSY155	0.00270005	-0.762755	0.44561	3338
Psychosis	SI	PSY156	0.0110001	-1.80955	0.0703658	6839
Post-Traumatic Stress	SI	PTD008	0.00010005	3.5025	0.000460921	856
Post-Traumatic Stress	SI	PTD009	0.155	2.73229	0.00631602	32950
Post-Traumatic Stress	SI	PTD020	0.317	2.20917	0.0272166	51752
Post-Traumatic Stress	SI	PTD021	0.00050005	-1.8229	0.0683895	1552
Post-Traumatic Stress	SI	PTD022	0.00010005	3.01264	0.00260538	856
Post-Traumatic Stress	SI	PTD029	0.00010005	-2.88748	0.00390326	856
Post-Traumatic Stress	SI	PTD030	0.00010005	2.07889	0.0376873	856
Post-Traumatic Stress	SI	PTD041	0.00010005	-2.15169	0.0314791	856
Neuropsychiatric tests	SI	PVRT_CR	5e-08	-1.1592	0.24644	99
Neuropsychiatric tests	SI	PVRT_GENUS	0.0715001	3.87323	0.000109041	20100
Neuropsychiatric tests	SI	PVRT_RTCR	0.00530005	-1.25727	0.208726	4640
Neuropsychiatric tests	SI	PVRT_RTER	0.0225001	-1.09527	0.273459	10201
Neuropsychiatric tests	SI	PVRT_VALID	0.00070005	-1.35315	0.176082	1797
Neuropsychiatric tests	SI	PWMT_FN	5e-08	1.51692	0.129361	99
Neuropsychiatric tests	SI	PWMT_FNRT	0.0676001	-1.61578	0.106218	19421
Neuropsychiatric tests	SI	PWMT_FP	0.0422001	1.73946	0.0820262	14656
Neuropsychiatric tests	SI	PWMT_FPRT	5.005e-05	-1.71602	0.086233	677
Neuropsychiatric tests	SI	PWMT_KIWRD_RTC	0.00225005	-2.95846	0.00310918	3068
Neuropsychiatric tests	SI	PWMT_KIWRD_TOT	1	-1.89116	0.0586715	98366
Neuropsychiatric tests	SI	PWMT_TN	0.0422001	-1.80516	0.0711216	14656
Neuropsychiatric tests	SI	PWMT_TNRT	0.00225005	-2.60149	0.00931457	3068
Neuropsychiatric tests	SI	PWMT_TP	5e-08	-1.53766	0.124206	99
Neuropsychiatric tests	SI	PWMT_TPRT	0.00225005	-2.88897	0.0038849	3068
Neuropsychiatric tests	SI	PWMT_VALID	0.0745	1.19929	0.230481	20627
General Probes	SI	SCR001	5.005e-05	2.55992	0.0104698	677
General Probes	SI	SCR003	0.00370005	-1.94423	0.0519346	3880
General Probes	SI	SCR004	5.005e-05	-2.80833	0.00500294	677
General Probes	SI	SCR005	0.00645005	1.65426	0.098149	5103
General Probes	SI	SCR006	0.0797001	2.86322	0.00419356	21540
Separation Anxiety	SI	SEP500	0.0213001	1.48064	0.138705	9866
Separation Anxiety	SI	SEP508	5e-08	-2.37917	0.0173517	99
Separation Anxiety	SI	SEP509	0.396	-1.31135	0.189738	59498
Separation Anxiety	SI	SEP510	0.00320005	3.08992	0.00200217	3627
Separation Anxiety	SI	SEP511	0.168	-1.83258	0.0669354	34604
Separation Anxiety	SI	SEP512	0.00780005	-1.52446	0.127467	5656
Separation Anxiety	SI	SEP514	0.00395005	2.33757	0.0194569	4003
Separation Anxiety	SI	SEP525	0.0163001	-1.52044	0.128475	8476
Separation Anxiety	SI	SEP526	0.0615001	-1.65137	0.0987374	18397
Separation Anxiety	SI	SEP529	5e-08	1.3475	0.177891	99
Separation Anxiety	SI	SEP531	0.00295005	2.16053	0.0307885	3489
Structured Interview for Prodromal Symptoms	SI	SIP001	5.005e-05	3.00308	0.00268845	677
Structured Interview for Prodromal Symptoms	SI	SIP002	0.00030005	-3.28802	0.00101726	1278
Structured Interview for Prodromal Symptoms	SI	SIP003	0.00275005	2.26446	0.0235968	3366
Structured Interview for Prodromal Symptoms	SI	SIP004	0.0915	1.00408	0.3154	23497
Structured Interview for Prodromal Symptoms	SI	SIP005	0.0110001	1.53621	0.124564	6839
Structured Interview for Prodromal Symptoms	SI	SIP006	1	-1.69704	0.0897633	98366
Structured Interview for Prodromal Symptoms	SI	SIP007	0.0105001	1.95149	0.0510656	6668
Structured Interview for Prodromal Symptoms	SI	SIP008	0.252	1.4108	0.158381	44660
Structured Interview for Prodromal Symptoms	SI	SIP009	0.00935005	1.37765	0.168384	6239
Structured Interview for Prodromal Symptoms	SI	SIP010	5.005e-05	1.22973	0.218868	677
Structured Interview for Prodromal Symptoms	SI	SIP011	0.0478001	1.27498	0.202389	15778
Structured Interview for Prodromal Symptoms	SI	SIP012	0.111	2.46668	0.0136771	26624
Structured Interview for Prodromal Symptoms	SI	SIP013	0.00015005	-1.0034	0.315725	985
Structured Interview for Prodromal Symptoms	SI	SIP014	0.0106	1.17728	0.23915	6698
Structured Interview for Prodromal Symptoms	SI	SIP015	0.492	-2.33167	0.0197649	68087
Structured Interview for Prodromal Symptoms	SI	SIP016	5.005e-05	1.87883	0.0603381	677
Structured Interview for Prodromal Symptoms	SI	SIP017	5.005e-05	2.17519	0.0296715	677
Structured Interview for Prodromal Symptoms	SI	SIP018	5.005e-05	2.19402	0.0282884	677
Structured Interview for Prodromal Symptoms	SI	SIP019	5.005e-05	2.07929	0.0376518	677
Structured Interview for Prodromal Symptoms	SI	SIP020	0.492	-2.10327	0.0355016	68087
Structured Interview for Prodromal Symptoms	SI	SIP021	0.0718001	-2.23838	0.0252492	20138
Structured Interview for Prodromal Symptoms	SI	SIP022	0.492	-2.0981	0.0359555	68087
Structured Interview for Prodromal Symptoms	SI	SIP023	0.00090005	-1.96763	0.0491762	2023
Structured Interview for Prodromal Symptoms	SI	SIP024	5.005e-05	2.30333	0.0213087	677
Structured Interview for Prodromal Symptoms	SI	SIP025	0.0718001	-1.72838	0.0839924	20138
Structured Interview for Prodromal Symptoms	SI	SIP026	0.0718001	-2.3857	0.0170907	20138
Structured Interview for Prodromal Symptoms	SI	SIP027	0.155	1.54351	0.122783	32950
Structured Interview for Prodromal Symptoms	SI	SIP028	5e-08	-1.44066	0.149754	99
Structured Interview for Prodromal Symptoms	SI	SIP030	0.0694001	1.71533	0.086358	19736
Structured Interview for Prodromal Symptoms	SI	SIP035	0.00140005	-1.13206	0.257674	2462
Structured Interview for Prodromal Symptoms	SI	SIP037	0.00010005	1.59451	0.110899	856
Structured Interview for Prodromal Symptoms	SI	SIP038	0.0940001	1.52823	0.126531	23896
Structured Interview for Prodromal Symptoms	SI	SIP041	0.448	1.92589	0.0541854	64210
Structured Interview for Prodromal Symptoms	SI	SIP043	0.00010005	2.32801	0.0199594	856
Social Anxiety	SI	SOC001	0.0642001	-1.12391	0.261051	18857
Social Anxiety	SI	SOC002	0.00165005	-1.33682	0.181281	2673
Social Anxiety	SI	SOC003	0.0208001	2.3095	0.0209163	9750
Social Anxiety	SI	SOC004	0.00060005	-2.08998	0.0366197	1670
Social Anxiety	SI	SOC005	0.0206001	0.856528	0.391706	9680
Social Anxiety	SI	SOC007	0.00075005	3.04558	0.00232231	1861
Social Anxiety	SI	SOC008	5e-08	1.75934	0.0785918	99
Social Anxiety	SI	SOC009	0.00895005	-2.07006	0.0385077	6086
Social Anxiety	SI	SOC010	0.0786001	-2.29939	0.0215315	21353
Social Anxiety	SI	SOC011	0.00835005	-4.05033	5.20714e-05	5875
Social Anxiety	SI	SOC011A	0.00845005	-2.61253	0.00901963	5908
Social Anxiety	SI	SOC012	0.00775005	-1.59572	0.110627	5636
Social Anxiety	SI	SOC013	0.00830005	-1.62312	0.104638	5851
Social Anxiety	SI	SOC018	0.315	-1.25083	0.211066	51531
Social Anxiety	SI	SOC019	0.00460005	-1.94006	0.0524396	4318
Substance Use	SI	SUB_ALC	0.0766001	-5.30839	1.16322e-07	20981
Substance Use	SI	SUB_COC	0.0717001	-5.27197	1.41773e-07	20123
Substance Use	SI	SUB_TRAN	0.0766001	-4.94646	7.85427e-07	20981
Other	SI	SUI001	0.00010005	1.77632	0.0756793	856
Other	SI	SUI003	5.005e-05	2.29108	0.0220077	677
Other	SI	SUI005	0.00010005	1.99966	0.0456016	856
Other	SI	SUI006	5.005e-05	1.28964	0.197246	677
Other	SI	SUI008	5.005e-05	2.11969	0.0340912	677
Neuropsychiatric tests	SI	TAP_DOM	0.0111001	1.45898	0.144646	6873
Neuropsychiatric tests	SI	TAP_DOMSD	0.0113001	1.1785	0.238665	6935
Neuropsychiatric tests	SI	TAP_HAND	0.0184001	1.52781	0.126633	9105
Neuropsychiatric tests	SI	TAP_NON	0.00010005	1.43798	0.150516	856
Neuropsychiatric tests	SI	TAP_NONSD	0.0119001	1.5031	0.132889	7128
Neuropsychiatric tests	SI	TAP_TOT	0.00010005	1.38548	0.165979	856
Neuropsychiatric tests	SI	TAP_VALID	5e-08	1.27992	0.200641	99
Neuropsychiatric tests	SI	VOLT_SVT	0.0513001	-2.89597	0.00379955	16437
Neuropsychiatric tests	SI	VOLT_SVTCRT	0.00220005	-2.97346	0.00296133	3044
Neuropsychiatric tests	SI	VOLT_SVTFN	5e-08	2.5463	0.0109226	99
Neuropsychiatric tests	SI	VOLT_SVTFNRT	0.00175005	-2.40269	0.0163182	2741
Neuropsychiatric tests	SI	VOLT_SVTFP	0.151	2.43782	0.0148174	32376
Neuropsychiatric tests	SI	VOLT_SVTFPRT	0.0555001	1.46771	0.142256	17241
Neuropsychiatric tests	SI	VOLT_SVTIRT	0.00040005	-2.32175	0.0202941	1428
Neuropsychiatric tests	SI	VOLT_SVTTN	0.0409001	-2.40335	0.0162887	14361
Neuropsychiatric tests	SI	VOLT_SVTTNRT	0.00300005	-2.81971	0.00482918	3519
Neuropsychiatric tests	SI	VOLT_SVTTP	5e-08	-2.53691	0.0112193	99
Neuropsychiatric tests	SI	VOLT_SVTTPRT	0.00220005	-2.42449	0.0153719	3044
Neuropsychiatric tests	SI	VOLT_VALID	0.255	1.79018	0.0734967	45014
Neuropsychiatric tests	SI	WRAT_CR_RAW	0.0668	-2.55453	0.0106679	19306
Neuropsychiatric tests	SI	WRAT_CR_STD	0.0668	-2.99967	0.00271863	19306
Neuropsychiatric tests	SI	WRAT_VALID	0.00010005	-1.47171	0.141174	856
Attention Deficit Disorder	CPD	ADD011	0.00485005	2.05387	0.0399881	2534
Attention Deficit Disorder	CPD	ADD012	0.0505001	1.50078	0.133414	13149
Attention Deficit Disorder	CPD	ADD013	0.128	1.61702	0.105873	25974
Attention Deficit Disorder	CPD	ADD014	0.00025005	1.56723	0.117062	413
Attention Deficit Disorder	CPD	ADD015	0.00025005	1.37468	0.169231	413
Attention Deficit Disorder	CPD	ADD016	5e-08	-1.28871	0.1975	30
Attention Deficit Disorder	CPD	ADD017	5e-08	-1.65058	0.0988242	30
Attention Deficit Disorder	CPD	ADD018	0.0359001	1.7589	0.0785938	10344
Attention Deficit Disorder	CPD	ADD019	0.206	2.16714	0.0302242	36747
Attention Deficit Disorder	CPD	ADD020	0.00580005	-1.75719	0.0788849	2857
Attention Deficit Disorder	CPD	ADD021	0.0245001	-1.45367	0.146037	7788
Attention Deficit Disorder	CPD	ADD022	0.0240001	-2.35843	0.0183525	7666
Attention Deficit Disorder	CPD	ADD023	0.0334001	1.72627	0.0842997	9814
Attention Deficit Disorder	CPD	ADD024	5.005e-05	-1.01629	0.309492	195
Attention Deficit Disorder	CPD	ADD025	0.299	1.0521	0.292753	47910
Attention Deficit Disorder	CPD	ADD026	0.0162001	2.74949	0.00599429	5753
Attention Deficit Disorder	CPD	ADD027	0.00890005	1.49952	0.133814	3827
Attention Deficit Disorder	CPD	ADD028	0.0164001	1.14846	0.250846	5796
Attention Deficit Disorder	CPD	ADD029	0.00745005	1.75786	0.0788444	3361
Attention Deficit Disorder	CPD	ADD030	0.00740005	2.04301	0.0411143	3348
Attention Deficit Disorder	CPD	ADD034	0.0162001	1.03724	0.299683	5753
Attention Deficit Disorder	CPD	ADD035	0.00030005	1.19201	0.233258	447
Other	CPD	age_at_cnb	0.00165005	-3.32075	0.000905436	1243
Other	CPD	AGR014	0.00015005	-1.39535	0.162983	315
Other	CPD	AGR015	0.00015005	-1.8807	0.0600815	315
Other	CPD	AGR022	0.199	-1.50448	0.132535	35886
Other	CPD	AGR023	0.00080005	2.04342	0.0410102	783
Other	CPD	battery_valid	0.0634	1.85736	0.0632607	15512
Other	CPD	CDD020	0.00305005	-2.41498	0.0157787	1869
Other	CPD	CDD021	0.00460005	-1.19502	0.232148	2449
Other	CPD	CDD022	0.0145001	-1.59073	0.111746	5329
Other	CPD	CDD023	0.0382001	-1.31551	0.18841	10825
Other	CPD	CDD026	5.005e-05	-1.32429	0.185479	195
Depression	CPD	DEP001	0.457	2.24774	0.0245929	63953
Depression	CPD	DEP002	0.238	2.04543	0.0408126	40703
Depression	CPD	DEP003	0.00030005	-1.48223	0.13828	447
Depression	CPD	DEP004	0.00385005	2.32912	0.0198525	2178
Depression	CPD	DEP005	0.00945005	-2.1525	0.0313587	3990
Depression	CPD	DEP006	0.0345001	2.68334	0.00728909	10061
Depression	CPD	DEP007	0.121	-1.08982	0.275791	24888
Depression	CPD	DEP008	0.00445005	-2.82503	0.00474985	2399
Depression	CPD	DEP009	0.0175001	1.64799	0.0994299	6075
Depression	CPD	DEP010	1	1.44791	0.147643	99244
Depression	CPD	DEP011	0.254	2.93203	0.00336752	42656
Depression	CPD	DEP012	0.00025005	1.09884	0.271841	413
Depression	CPD	DEP015	0.0106	-1.37193	0.170085	4298
Depression	CPD	DEP016	0.0313001	2.95572	0.00311936	9311
Depression	CPD	DEP017	0.00015005	2.06857	0.038587	315
Depression	CPD	DEP018	0.0178001	-2.67122	0.00758671	6148
Depression	CPD	DEP019	0.252	-2.55207	0.0107438	42420
Depression	CPD	DEP022	0.0501001	3.07094	0.00214755	13078
Depression	CPD	DEP023	0.0238001	-2.08278	0.0373322	7611
Depression	CPD	DEP024	0.224	2.99106	0.00279629	38917
Depression	CPD	DEP025	0.186	3.67869	0.00023737	34194
Depression	CPD	DEP026	5e-08	1.35492	0.175516	30
Other	CPD	Education	0.00040005	-2.68456	0.00729112	520
Other	CPD	Father_Education	0.172	-4.16886	3.12312e-05	32295
Generalized Anxiety Disorder	CPD	GAD001	0.00395005	-1.95176	0.0509673	2216
Generalized Anxiety Disorder	CPD	GAD002	0.00395005	-2.48906	0.0128083	2216
Generalized Anxiety Disorder	CPD	GAD003A	0.00020005	1.20855	0.226835	364
Generalized Anxiety Disorder	CPD	GAD003B	0.00140005	-1.65585	0.0977516	1110
Generalized Anxiety Disorder	CPD	GAD003C	0.0199001	-1.41859	0.156019	6671
Generalized Anxiety Disorder	CPD	GAD003D	5e-08	-2.45695	0.0140118	30
Generalized Anxiety Disorder	CPD	GAD003E	5e-08	-1.28351	0.199314	30
Generalized Anxiety Disorder	CPD	GAD003F	0.00100005	1.26193	0.206973	900
Generalized Anxiety Disorder	CPD	GAD011A	0.00125005	0.7545	0.450549	1039
Generalized Anxiety Disorder	CPD	GAD011B	5e-08	-1.29769	0.194393	30
Generalized Anxiety Disorder	CPD	GAD012	0.0774001	-1.33934	0.18046	18004
Generalized Anxiety Disorder	CPD	GAD013	0.0878001	1.9462	0.0516314	19693
Generalized Anxiety Disorder	CPD	GAD015	0.00120005	-1.09267	0.274539	1011
Generalized Anxiety Disorder	CPD	GAD016	0.162	1.56922	0.116597	30868
Generalized Anxiety Disorder	CPD	GAD017	0.274	1.97106	0.0487174	45003
Generalized Anxiety Disorder	CPD	GAD018	0.00040005	1.54333	0.122752	520
Generalized Anxiety Disorder	CPD	GAD020	0.144	2.55897	0.0104983	28292
Generalized Anxiety Disorder	CPD	GAD021	0.304	1.61587	0.106123	48486
Generalized Anxiety Disorder	CPD	GAD022	5e-08	1.95595	0.0505372	30
Generalized Anxiety Disorder	CPD	GAD023	0.00130005	1.3107	0.190031	1061
Generalized Anxiety Disorder	CPD	GAD024	0.00125005	1.71767	0.0859317	1039
Generalized Anxiety Disorder	CPD	GAD025	0.00120005	1.68356	0.09234	1011
Other	CPD	GAF001	5e-08	1.49314	0.135475	30
Other	CPD	GAF002	0.00920005	1.36881	0.17113	3925
Other	CPD	GAF003	5.005e-05	1.61279	0.106865	195
Neuropsychiatric tests	CPD	LNB_FP	0.0301001	1.12024	0.262677	9051
Neuropsychiatric tests	CPD	LNB_FP0	0.384	1.15998	0.246122	56922
Neuropsychiatric tests	CPD	LNB_FP1	0.0309001	0.913428	0.361071	9228
Neuropsychiatric tests	CPD	LNB_FP2	0.401	1.18465	0.236222	58659
Neuropsychiatric tests	CPD	LNB_MCR	0.00435005	1.09868	0.271969	2361
Neuropsychiatric tests	CPD	LNB_MRTC	0.0952001	1.05449	0.29172	20898
Neuropsychiatric tests	CPD	LNB_RTC	0.00065005	-1.19485	0.232214	683
Neuropsychiatric tests	CPD	LNB_RTC0	0.00065005	-1.56762	0.117046	683
Neuropsychiatric tests	CPD	LNB_RTC1	5e-08	1.23963	0.21518	30
Neuropsychiatric tests	CPD	LNB_RTC2	0.0952001	1.059	0.289661	20898
Neuropsychiatric tests	CPD	LNB_TP	0.401	-1.18555	0.235868	58659
Neuropsychiatric tests	CPD	LNB_TP0	0.0102001	-2.81247	0.00493922	4204
Neuropsychiatric tests	CPD	LNB_TP1	0.00435005	1.28632	0.198403	2361
Neuropsychiatric tests	CPD	LNB_TP2	0.00010005	1.24287	0.213985	251
Neuropsychiatric tests	CPD	LNB_VALID	0.414	1.53694	0.124385	59945
Mania/ Hypomania	CPD	MAN001	0.249	1.85161	0.0640812	42033
Mania/ Hypomania	CPD	MAN002	0.0714001	2.39692	0.0165333	16963
Mania/ Hypomania	CPD	MAN003	0.0516001	2.37979	0.0173224	13352
Mania/ Hypomania	CPD	MAN004	0.00015005	1.29538	0.19519	315
Mania/ Hypomania	CPD	MAN005	0.0335001	1.85766	0.0632173	9837
Mania/ Hypomania	CPD	MAN006	0.00105005	1.61757	0.105755	927
Mania/ Hypomania	CPD	MAN007	0.00310005	1.48791	0.136774	1896
Mania/ Hypomania	CPD	MAN008	0.0193001	2.09737	0.0359603	6521
Mania/ Hypomania	CPD	MAN009	0.00500005	1.3199	0.18687	2581
Mania/ Hypomania	CPD	MAN010	0.00015005	-1.33866	0.180757	315
Mania/ Hypomania	CPD	MAN011	0.00015005	-1.22148	0.221974	315
Mania/ Hypomania	CPD	MAN012	0.00105005	2.34895	0.0188726	927
Mania/ Hypomania	CPD	MAN020	0.00010005	1.48427	0.137812	251
Mania/ Hypomania	CPD	MAN021	0.00220005	-1.34388	0.178988	1476
Mania/ Hypomania	CPD	MAN023	0.115	1.10014	0.271272	24019
Mania/ Hypomania	CPD	MAN024	0.107	1.33956	0.180389	22790
Mania/ Hypomania	CPD	MAN025	0.0117001	-1.17105	0.241578	4606
Mania/ Hypomania	CPD	MAN030	0.273	-1.53909	0.123857	44893
Mania/ Hypomania	CPD	MAN040	0.273	-1.72507	0.0845881	44893
Medical	CPD	MED002	0.0252001	2.08804	0.0368534	7965
Medical	CPD	MED003	0.00950005	3.21013	0.00133677	4003
Medical	CPD	MED070	0.132	1.31303	0.189173	26568
Medical	CPD	MED072	1	-2.26174	0.0237133	99244
Medical	CPD	MED074	0.00010005	1.4764	0.139837	251
Medical	CPD	MED075	0.0238001	-1.57587	0.115056	7611
Medical	CPD	MED076	0.00010005	-1.65757	0.0974029	251
Medical	CPD	MED077	0.00710005	1.72462	0.0845958	3266
Medical	CPD	MED078	0.366	1.16931	0.24228	55104
Medical	CPD	MED079	0.33	-1.97094	0.0487303	51339
Medical	CPD	MED080	0.00960005	-1.85197	0.0640301	4026
Medical	CPD	MED081	0.00035005	-1.05293	0.292378	483
Medical	CPD	MED125	0.0379001	-1.67882	0.0931864	10759
Medical	CPD	MED126	0.0379001	1.73129	0.0834747	10759
Medical	CPD	MED134	0.00540005	1.33245	0.182714	2731
Medical	CPD	MED238	0.0194001	2.17607	0.0295496	6547
Medical	CPD	MED248	0.00535005	-2.88719	0.00388697	2716
Medical	CPD	MED250	0.00045005	1.31595	0.188189	546
Medical	CPD	MED273	0.0709001	2.13087	0.0330997	16881
Medical	CPD	MED278	0.28	3.51777	0.000435192	45649
Medical	CPD	MED297	5e-08	1.22508	0.220547	30
Medical	CPD	MED303	0.211	-1.82513	0.0679821	37375
Medical	CPD	MED598	0.00025005	-1.74203	0.0815044	413
Medical	CPD	MED604	0.0704001	-1.55824	0.119175	16789
Medical	CPD	MED606	0.00155005	2.94993	0.00317848	1191
Medical	CPD	MED609	5.005e-05	2.99297	0.00276271	195
Medical	CPD	MED610	0.0702	2.74467	0.00605733	16754
Medical	CPD	MED612	0.00930005	2.34777	0.0188857	3952
Medical	CPD	MED615	0.0326001	1.661	0.0967138	9633
Medical	CPD	MED616	0.253	1.3906	0.164346	42533
Medical	CPD	MED618	0.00400005	1.45162	0.146607	2234
Medical	CPD	MED621	0.00685005	1.58256	0.113522	3184
Medical	CPD	MED738	0.00930005	1.12413	0.260959	3952
Medical	CPD	MED800	0.0129	-1.56527	0.117521	4913
Medical	CPD	MED800C	0.0617001	1.27863	0.201027	15199
Medical	CPD	MED801	5.005e-05	-1.95508	0.0505733	195
Medical	CPD	MED802	0.00675005	1.5083	0.131478	3153
Medical	CPD	MED803	0.00890005	3.12109	0.00180181	3827
Medical	CPD	MED803C	0.00230005	0.999482	0.317561	1527
Medical	CPD	MED804	0.0126	-1.44907	0.147319	4844
Medical	CPD	MED804C	0.0427001	1.45963	0.144391	11707
Medical	CPD	MED805	0.0618001	1.90636	0.0566033	15225
Medical	CPD	MED809	0.00760005	1.33817	0.18084	3422
Medical	CPD	MED813	0.00130005	-3.0586	0.00222369	1061
Medical	CPD	MED813C	5.005e-05	-1.79341	0.0729065	195
Medical	CPD	MED815	0.127	1.7045	0.0882881	25828
Medical	CPD	MED815C	0.00340005	2.55996	0.0104688	2008
Medical	CPD	MED817	0.00265005	1.9702	0.0488152	1688
Other	CPD	Mother_Education	0.5	-2.78458	0.00538367	67964
Neuropsychiatric tests	CPD	MP_MP2RTCR	0.0308001	2.31719	0.0205413	9211
Neuropsychiatric tests	CPD	MP_VALID	0.306	3.0185	0.00255561	48706
Obsessive Compulsive Disorder	CPD	OCD009	0.0256001	-1.82991	0.0672649	8047
Obsessive Compulsive Disorder	CPD	OCD010	0.00380005	0.863618	0.387798	2163
Obsessive Compulsive Disorder	CPD	OCD019	0.00895005	-1.88776	0.0591273	3844
Obsessive Compulsive Disorder	CPD	OCD020	0.0158001	-1.94604	0.0517177	5643
Obsessive Compulsive Disorder	CPD	OCD021	5.005e-05	2.12448	0.0336883	195
Obsessive Compulsive Disorder	CPD	OCD022	5.005e-05	2.07048	0.0384688	195
Obsessive Compulsive Disorder	CPD	OCD023	5e-08	1.61548	0.106283	30
Obsessive Compulsive Disorder	CPD	OCD025	5.005e-05	1.52224	0.128026	195
Obsessive Compulsive Disorder	CPD	OCD026	0.00035005	1.7159	0.0862536	483
Obsessive Compulsive Disorder	CPD	OCD027	5.005e-05	1.55346	0.120388	195
Obsessive Compulsive Disorder	CPD	OCD032	0.00010005	2.31218	0.0208161	251
Obsessive Compulsive Disorder	CPD	OCD033	5.005e-05	1.9161	0.0554217	195
Obsessive Compulsive Disorder	CPD	OCD036	0.0270001	1.15043	0.250034	8337
Oppositional Defiant Disorder	CPD	ODD001	5.005e-05	-1.90377	0.0569398	195
Oppositional Defiant Disorder	CPD	ODD002	0.0464001	-0.970405	0.331844	12414
Oppositional Defiant Disorder	CPD	ODD005	0.00070005	-1.09496	0.273536	717
Oppositional Defiant Disorder	CPD	ODD006	0.00305005	1.625	0.104237	1869
Oppositional Defiant Disorder	CPD	ODD018	0.476	-2.16525	0.0304247	65699
Oppositional Defiant Disorder	CPD	ODD019	0.128	-2.2371	0.0253323	25974
Oppositional Defiant Disorder	CPD	ODD020	0.417	-2.49199	0.0127416	60243
Oppositional Defiant Disorder	CPD	ODD021	0.0157001	-1.78763	0.0739088	5620
Oppositional Defiant Disorder	CPD	ODD025	0.0172001	1.69782	0.0896163	6001
Oppositional Defiant Disorder	CPD	ODD026	0.184	-2.5135	0.0119913	33910
Oppositional Defiant Disorder	CPD	ODD027	0.418	3.46457	0.00053643	60352
Neuropsychiatric tests	CPD	PADT_A	5.005e-05	-1.17488	0.240108	195
Neuropsychiatric tests	CPD	PADT_GENUS	0.00160005	1.97604	0.048216	1217
Neuropsychiatric tests	CPD	PADT_PC	0.00025005	-2.47636	0.0133122	413
Neuropsychiatric tests	CPD	PADT_SAME_CR	0.395	1.45017	0.147088	58032
Neuropsychiatric tests	CPD	PADT_SAME_PC	0.231	1.87339	0.0610852	39820
Neuropsychiatric tests	CPD	PADT_SAME_RTCR	0.00030005	-1.83712	0.0662642	447
Neuropsychiatric tests	CPD	PADT_T	0.0946001	1.65758	0.0974768	20819
Neuropsychiatric tests	CPD	PADT_VALID	0.00025005	2.65915	0.00786391	413
Panic Disorder	CPD	PAN001	0.00510005	3.23035	0.00123633	2626
Panic Disorder	CPD	PAN003	0.00510005	1.67048	0.0948242	2626
Panic Disorder	CPD	PAN006	5e-08	-1.07648	0.281714	30
Neuropsychiatric tests	CPD	PCET_ACC2	5e-08	-1.33031	0.183488	30
Neuropsychiatric tests	CPD	PCET_CAT	5e-08	-1.2854	0.198725	30
Neuropsychiatric tests	CPD	PCET_RTCR	0.00505005	-1.70463	0.0883364	2600
Neuropsychiatric tests	CPD	PCET_RTER	0.00505005	-1.49246	0.135653	2600
Neuropsychiatric tests	CPD	PCET_VALID	0.383	2.4125	0.0158865	56815
Neuropsychiatric tests	CPD	PCPT_L_FP	0.00320005	1.88698	0.0592322	1945
Neuropsychiatric tests	CPD	PCPT_L_FPRT	0.00785005	1.99706	0.0458835	3493
Neuropsychiatric tests	CPD	PCPT_L_TP	0.0394001	-2.99852	0.00272896	11069
Neuropsychiatric tests	CPD	PCPT_L_TPRT	0.0388001	2.34019	0.0193204	10942
Neuropsychiatric tests	CPD	PCPT_N_FP	0.00025005	1.6071	0.108107	413
Neuropsychiatric tests	CPD	PCPT_N_FPRT	0.0148001	-1.98204	0.0475397	5405
Neuropsychiatric tests	CPD	PCPT_N_TP	0.0507001	-2.44326	0.0145963	13184
Neuropsychiatric tests	CPD	PCPT_N_TPRT	0.0282001	1.91808	0.0551686	8625
Neuropsychiatric tests	CPD	PCPT_T_FP	0.00320005	1.89365	0.0583412	1945
Neuropsychiatric tests	CPD	PCPT_T_FPRT	0.404	-0.933835	0.350443	58945
Neuropsychiatric tests	CPD	PCPT_T_TP	0.0539001	-2.94649	0.00323182	13785
Neuropsychiatric tests	CPD	PCPT_T_TPRT	0.0389001	1.65563	0.0978734	10968
Neuropsychiatric tests	CPD	PCPT_VALID	0.00020005	1.71498	0.086423	364
Neuropsychiatric tests	CPD	PEDT_A	0.0492001	1.66244	0.0964988	12914
Neuropsychiatric tests	CPD	PEDT_ANG_CR	0.0492001	1.58338	0.11341	12914
Neuropsychiatric tests	CPD	PEDT_ANG_PC	0.0251001	1.78386	0.0745186	7937
Neuropsychiatric tests	CPD	PEDT_ANG_RTCR	0.0348001	1.65446	0.0981082	10120
Neuropsychiatric tests	CPD	PEDT_FEAR_CR	0.00160005	1.5105	0.130991	1217
Neuropsychiatric tests	CPD	PEDT_FEAR_PC	0.00020005	-1.54333	0.122828	364
Neuropsychiatric tests	CPD	PEDT_FEAR_RTCR	0.00140005	-1.92892	0.0538095	1110
Neuropsychiatric tests	CPD	PEDT_GENUS	0.00160005	1.97604	0.048216	1217
Neuropsychiatric tests	CPD	PEDT_HAP_CR	0.0131001	-1.31644	0.188098	4963
Neuropsychiatric tests	CPD	PEDT_HAP_PC	0.00040005	-1.99868	0.045707	520
Neuropsychiatric tests	CPD	PEDT_HAP_RTCR	0.0392001	1.34726	0.177972	11028
Neuropsychiatric tests	CPD	PEDT_PC	0.00025005	-1.66232	0.0965231	413
Neuropsychiatric tests	CPD	PEDT_SAD_CR	0.0477001	2.01088	0.0444023	12628
Neuropsychiatric tests	CPD	PEDT_SAD_PC	0.0531001	2.18394	0.0290219	13637
Neuropsychiatric tests	CPD	PEDT_SAD_RTCR	0.00160005	-1.89939	0.057582	1217
Neuropsychiatric tests	CPD	PEDT_SAME_CR	0.00160005	1.80387	0.0713225	1217
Neuropsychiatric tests	CPD	PEDT_SAME_PC	0.147	1.45242	0.146461	28751
Neuropsychiatric tests	CPD	PEDT_SAME_RTCR	0.268	-1.09942	0.271647	44334
Neuropsychiatric tests	CPD	PEDT_T	0.0394001	1.32604	0.184899	11069
Neuropsychiatric tests	CPD	PEDT_VALID	5e-08	2.11162	0.0347786	30
Neuropsychiatric tests	CPD	PEIT_CR	0.00025005	-4.36844	1.28172e-05	413
Neuropsychiatric tests	CPD	PEIT_CRT	0.0844001	1.62763	0.103681	19170
Neuropsychiatric tests	CPD	PEIT_GENUS	0.00040005	-5.63481	1.86754e-08	520
Neuropsychiatric tests	CPD	PEIT_VALID	0.00245005	1.2716	0.203587	1595
Neuropsychiatric tests	CPD	PEITANG	0.00015005	-4.12625	3.75916e-05	315
Neuropsychiatric tests	CPD	PEITANGRT	0.00170005	1.72254	0.0850463	1272
Neuropsychiatric tests	CPD	PEITFEAR	0.0334001	-1.80461	0.0712081	9814
Neuropsychiatric tests	CPD	PEITFEARRT	0.00720005	-0.99101	0.321739	3303
Neuropsychiatric tests	CPD	PEITHAP	0.00025005	-1.98749	0.0469334	413
Neuropsychiatric tests	CPD	PEITHAPRT	0.0455001	1.93967	0.0524875	12241
Neuropsychiatric tests	CPD	PEITNOE	0.00040005	-3.0206	0.00253807	520
Neuropsychiatric tests	CPD	PEITNOERT	0.0844001	1.78389	0.0745151	19170
Neuropsychiatric tests	CPD	PEITSAD	0.00030005	-2.12571	0.0335857	447
Neuropsychiatric tests	CPD	PEITSADRT	0.102	1.53921	0.123829	22003
Neuropsychiatric tests	CPD	PFMT_FN	0.00250005	-1.6438	0.100292	1617
Neuropsychiatric tests	CPD	PFMT_FNRT	0.00140005	-1.22746	0.219719	1110
Neuropsychiatric tests	CPD	PFMT_FP	0.0717001	2.69127	0.0071462	17009
Neuropsychiatric tests	CPD	PFMT_FPRT	0.00050005	-1.28905	0.197453	585
Neuropsychiatric tests	CPD	PFMT_IFAC_RTC	0.00140005	-1.88009	0.0601658	1110
Neuropsychiatric tests	CPD	PFMT_IFAC_TOT	0.109	-1.98509	0.047199	23121
Neuropsychiatric tests	CPD	PFMT_TN	0.0717001	-2.66826	0.00765372	17009
Neuropsychiatric tests	CPD	PFMT_TNRT	0.00045005	-2.08848	0.0368151	546
Neuropsychiatric tests	CPD	PFMT_TP	0.00255005	1.68201	0.0926413	1639
Neuropsychiatric tests	CPD	PFMT_TPRT	0.00140005	-1.39355	0.163528	1110
Neuropsychiatric tests	CPD	PFMT_VALID	0.00025005	0.890599	0.373196	413
Specific Phobia	CPD	PHB001	5e-08	3.54127	0.00039821	30
Specific Phobia	CPD	PHB002	0.00015005	1.30258	0.192717	315
Specific Phobia	CPD	PHB004	5.005e-05	2.33204	0.0196982	195
Specific Phobia	CPD	PHB005	0.0174001	-2.28814	0.0221294	6043
Specific Phobia	CPD	PHB006	0.00015005	2.20119	0.0277227	315
Specific Phobia	CPD	PHB008	0.00015005	2.49004	0.0127732	315
Specific Phobia	CPD	PHB010	0.00515005	2.27542	0.0228809	2642
Specific Phobia	CPD	PHB011	0.0812001	1.49919	0.133902	18678
Specific Phobia	CPD	PHB012	0.00125005	2.01711	0.0437474	1039
Specific Phobia	CPD	PHB013	0.00125005	2.09211	0.0364883	1039
Specific Phobia	CPD	PHB014	0.00950005	-2.19594	0.0281512	4003
Specific Phobia	CPD	PHB015	0.235	-1.14378	0.252778	40307
Specific Phobia	CPD	PHB020	0.169	-2.07032	0.0384831	31862
Specific Phobia	CPD	PHB021	0.293	-1.48552	0.137481	47202
Specific Phobia	CPD	PHB024	0.00035005	0.960768	0.336724	483
Specific Phobia	CPD	PHB025	0.0231001	-2.02133	0.0433092	7445
Neuropsychiatric tests	CPD	PLOT_OFF	0.00330005	1.33312	0.182565	1975
Neuropsychiatric tests	CPD	PLOT_PC	0.0126	-2.17898	0.0293884	4844
Neuropsychiatric tests	CPD	PLOT_TC	0.0779	-2.47926	0.0132045	18091
Neuropsychiatric tests	CPD	PLOT_TCRT	0.00405005	0.966392	0.333904	2252
Neuropsychiatric tests	CPD	PLOT_VALID	0.105	-1.06134	0.288599	22451
Neuropsychiatric tests	CPD	PMAT_CR	0.00025005	-2.25487	0.0241929	413
Neuropsychiatric tests	CPD	PMAT_GENUS	0.00165005	-2.51096	0.0120775	1243
Neuropsychiatric tests	CPD	PMAT_RTCR	0.00025005	-2.82297	0.00478048	413
Neuropsychiatric tests	CPD	PMAT_RTER	0.00030005	-1.54153	0.123263	447
Neuropsychiatric tests	CPD	PMAT_VALID	0.00025005	1.60765	0.107985	413
Psychosis	CPD	PSY101	0.00315005	-2.21946	0.0265086	1916
Psychosis	CPD	PSY102	0.00245005	-2.34159	0.0192484	1595
Psychosis	CPD	PSY103	0.279	-2.30298	0.0213287	45561
Psychosis	CPD	PSY104	0.00245005	-2.28031	0.0226391	1595
Psychosis	CPD	PSY105	0.279	-2.23286	0.0256108	45561
Psychosis	CPD	PSY106	0.279	-2.27063	0.0232203	45561
Psychosis	CPD	PSY107	0.0618001	-2.29299	0.0218979	15225
Psychosis	CPD	PSY110	0.00175005	-1.65234	0.0985403	1288
Psychosis	CPD	PSY120	0.00225005	-1.86433	0.0623448	1503
Psychosis	CPD	PSY130	0.0126	-1.99315	0.04631	4844
Psychosis	CPD	PSY132	0.00015005	1.6774	0.0935393	315
Psychosis	CPD	PSY133	0.0617001	-2.09357	0.0363579	15199
Psychosis	CPD	PSY135	0.262	-2.75256	0.00593867	43600
Psychosis	CPD	PSY146	0.0618001	-2.48628	0.0129473	15225
Psychosis	CPD	PSY147	0.00710005	-2.20352	0.027612	3266
Psychosis	CPD	PSY148	0.0105001	-1.95792	0.0503051	4275
Psychosis	CPD	PSY149	0.00720005	-2.56579	0.0103286	3303
Psychosis	CPD	PSY150	0.297	-1.94384	0.0519826	47684
Psychosis	CPD	PSY151	0.00715005	-2.46284	0.0138241	3286
Psychosis	CPD	PSY152	0.00745005	-2.16278	0.0306148	3361
Psychosis	CPD	PSY153	0.01	1.97078	0.0488149	4151
Psychosis	CPD	PSY155	0.00315005	1.75907	0.0785652	1916
Psychosis	CPD	PSY156	0.116	1.76897	0.0768994	24158
Post-Traumatic Stress	CPD	PTD008	0.0335001	1.06516	0.286804	9837
Post-Traumatic Stress	CPD	PTD009	0.00755005	-1.8933	0.0583878	3401
Post-Traumatic Stress	CPD	PTD020	0.00260005	1.80828	0.0706349	1666
Post-Traumatic Stress	CPD	PTD021	0.0814001	-0.918175	0.35858	18706
Post-Traumatic Stress	CPD	PTD022	0.00110005	1.43129	0.152421	959
Post-Traumatic Stress	CPD	PTD029	0.00020005	-2.30016	0.0214878	364
Post-Traumatic Stress	CPD	PTD030	0.00015005	1.85344	0.0638887	315
Post-Traumatic Stress	CPD	PTD041	0.00025005	-1.96373	0.0496273	413
Neuropsychiatric tests	CPD	PVRT_CR	0.00150005	-4.297	1.77058e-05	1159
Neuropsychiatric tests	CPD	PVRT_GENUS	0.00125005	-6.11153	1.07678e-09	1039
Neuropsychiatric tests	CPD	PVRT_RTCR	0.00015005	-1.21463	0.224574	315
Neuropsychiatric tests	CPD	PVRT_RTER	5e-08	1.54514	0.122386	30
Neuropsychiatric tests	CPD	PVRT_VALID	0.00025005	2.00019	0.0455438	413
Neuropsychiatric tests	CPD	PWMT_FN	0.0303001	1.95687	0.0504293	9103
Neuropsychiatric tests	CPD	PWMT_FNRT	5e-08	1.09305	0.274436	30
Neuropsychiatric tests	CPD	PWMT_FP	5e-08	-2.31428	0.0207006	30
Neuropsychiatric tests	CPD	PWMT_FPRT	5e-08	-2.65165	0.00804022	30
Neuropsychiatric tests	CPD	PWMT_KIWRD_RTC	0.00270005	-1.59539	0.1107	1708
Neuropsychiatric tests	CPD	PWMT_KIWRD_TOT	1	-2.07506	0.0380417	99244
Neuropsychiatric tests	CPD	PWMT_TN	5e-08	2.28321	0.0224677	30
Neuropsychiatric tests	CPD	PWMT_TNRT	0.00270005	-1.70253	0.0887297	1708
Neuropsychiatric tests	CPD	PWMT_TP	0.0303001	-1.92643	0.0541186	9103
Neuropsychiatric tests	CPD	PWMT_TPRT	0.00270005	-1.32623	0.184834	1708
Neuropsychiatric tests	CPD	PWMT_VALID	0.0146	2.03136	0.0422813	5354
General Probes	CPD	SCR001	5e-08	-0.948534	0.342858	30
General Probes	CPD	SCR003	0.436	-1.39954	0.161727	62041
General Probes	CPD	SCR004	5e-08	1.02924	0.303428	30
General Probes	CPD	SCR005	0.446	1.85976	0.0629897	62971
General Probes	CPD	SCR006	0.00730005	-2.24938	0.0244882	3323
Separation Anxiety	CPD	SEP500	0.00915005	-2.75248	0.00591436	3911
Separation Anxiety	CPD	SEP508	0.00915005	-1.65125	0.098687	3911
Separation Anxiety	CPD	SEP509	5e-08	1.64273	0.10044	30
Separation Anxiety	CPD	SEP510	0.0302001	-1.66296	0.0963207	9083
Separation Anxiety	CPD	SEP511	5e-08	-1.92446	0.0543654	30
Separation Anxiety	CPD	SEP512	1	1.67697	0.0936229	99244
Separation Anxiety	CPD	SEP514	5e-08	1.75255	0.0797526	30
Separation Anxiety	CPD	SEP525	0.00350005	2.4767	0.0132995	2051
Separation Anxiety	CPD	SEP526	0.00350005	1.65967	0.0970554	2051
Separation Anxiety	CPD	SEP529	0.00350005	1.26872	0.204611	2051
Separation Anxiety	CPD	SEP531	0.132	3.00107	0.00270616	26568
Structured Interview for Prodromal Symptoms	CPD	SIP001	0.417	2.77763	0.00550008	60243
Structured Interview for Prodromal Symptoms	CPD	SIP002	0.451	-3.02362	0.00251288	63438
Structured Interview for Prodromal Symptoms	CPD	SIP003	0.0285001	-2.03422	0.0419924	8691
Structured Interview for Prodromal Symptoms	CPD	SIP004	0.0855001	2.07186	0.0383396	19333
Structured Interview for Prodromal Symptoms	CPD	SIP005	5e-08	0.747194	0.454989	30
Structured Interview for Prodromal Symptoms	CPD	SIP006	0.0128001	-0.933399	0.350668	4884
Structured Interview for Prodromal Symptoms	CPD	SIP007	1	-1.1165	0.264274	99244
Structured Interview for Prodromal Symptoms	CPD	SIP008	0.363	-0.869757	0.384484	54799
Structured Interview for Prodromal Symptoms	CPD	SIP009	0.00890005	-1.55818	0.119266	3827
Structured Interview for Prodromal Symptoms	CPD	SIP010	0.275	1.43216	0.152171	45120
Structured Interview for Prodromal Symptoms	CPD	SIP011	0.00485005	1.15669	0.247466	2534
Structured Interview for Prodromal Symptoms	CPD	SIP012	0.229	1.10608	0.268756	39543
Structured Interview for Prodromal Symptoms	CPD	SIP013	0.0128001	-1.35805	0.174522	4884
Structured Interview for Prodromal Symptoms	CPD	SIP014	0.00020005	1.98682	0.0470073	364
Structured Interview for Prodromal Symptoms	CPD	SIP015	0.00125005	3.64322	0.000272511	1039
Structured Interview for Prodromal Symptoms	CPD	SIP016	0.00125005	3.50069	0.000468913	1039
Structured Interview for Prodromal Symptoms	CPD	SIP017	0.00125005	4.08257	4.53703e-05	1039
Structured Interview for Prodromal Symptoms	CPD	SIP018	0.00125005	4.03828	5.48098e-05	1039
Structured Interview for Prodromal Symptoms	CPD	SIP019	0.00015005	3.53843	0.000406884	315
Structured Interview for Prodromal Symptoms	CPD	SIP020	0.00125005	4.00272	6.3705e-05	1039
Structured Interview for Prodromal Symptoms	CPD	SIP021	0.00125005	3.76221	0.000170718	1039
Structured Interview for Prodromal Symptoms	CPD	SIP022	0.00125005	4.17977	2.9776e-05	1039
Structured Interview for Prodromal Symptoms	CPD	SIP023	0.00125005	4.00633	6.27416e-05	1039
Structured Interview for Prodromal Symptoms	CPD	SIP024	0.00015005	3.05953	0.00223085	315
Structured Interview for Prodromal Symptoms	CPD	SIP025	0.00015005	3.57126	0.000359262	315
Structured Interview for Prodromal Symptoms	CPD	SIP026	0.00125005	3.75699	0.000174304	1039
Structured Interview for Prodromal Symptoms	CPD	SIP027	0.0800001	1.32636	0.184792	18466
Structured Interview for Prodromal Symptoms	CPD	SIP028	0.0146	-1.92468	0.0543364	5354
Structured Interview for Prodromal Symptoms	CPD	SIP030	0.0429001	-1.3486	0.177539	11737
Structured Interview for Prodromal Symptoms	CPD	SIP035	0.00020005	2.07233	0.0382956	364
Structured Interview for Prodromal Symptoms	CPD	SIP037	5e-08	-1.03396	0.301216	30
Structured Interview for Prodromal Symptoms	CPD	SIP038	0.00030005	-2.54164	0.0110692	447
Structured Interview for Prodromal Symptoms	CPD	SIP041	0.00040005	-0.960535	0.336841	520
Structured Interview for Prodromal Symptoms	CPD	SIP043	0.0128001	-1.5378	0.124174	4884
Social Anxiety	CPD	SOC001	0.00150005	-1.24511	0.21309	1159
Social Anxiety	CPD	SOC002	0.0290001	0.943219	0.345569	8809
Social Anxiety	CPD	SOC003	0.112	-1.18316	0.236745	23557
Social Anxiety	CPD	SOC004	0.107	-1.51078	0.130847	22790
Social Anxiety	CPD	SOC005	1	0.67054	0.502513	99244
Social Anxiety	CPD	SOC007	0.454	-1.0498	0.293812	63692
Social Anxiety	CPD	SOC008	0.114	0.979738	0.327271	23859
Social Anxiety	CPD	SOC009	0.00030005	1.31511	0.188545	447
Social Anxiety	CPD	SOC010	5e-08	1.68302	0.0924444	30
Social Anxiety	CPD	SOC011	0.00165005	3.31013	0.000940412	1243
Social Anxiety	CPD	SOC011A	0.0658	-1.08641	0.277362	15955
Social Anxiety	CPD	SOC012	0.453	1.76559	0.0775383	63597
Social Anxiety	CPD	SOC013	0.453	1.92703	0.0540438	63597
Social Anxiety	CPD	SOC018	0.0616001	-2.1393	0.0324685	15177
Social Anxiety	CPD	SOC019	0.00150005	1.30738	0.191157	1159
Substance Use	CPD	SUB_ALC	0.00130005	4.56181	5.21623e-06	1061
Substance Use	CPD	SUB_COC	0.00130005	4.69666	2.7293e-06	1061
Substance Use	CPD	SUB_TRAN	0.00130005	4.60648	4.21761e-06	1061
Other	CPD	SUI001	0.186	1.34966	0.177128	34194
Other	CPD	SUI003	0.231	1.7017	0.088885	39820
Other	CPD	SUI005	0.186	1.51825	0.129028	34194
Other	CPD	SUI006	0.223	2.02873	0.0425495	38803
Other	CPD	SUI008	0.186	1.70943	0.0874462	34194
Neuropsychiatric tests	CPD	TAP_DOM	0.00740005	1.07176	0.283889	3348
Neuropsychiatric tests	CPD	TAP_DOMSD	0.00010005	1.80831	0.0706303	251
Neuropsychiatric tests	CPD	TAP_HAND	0.00440005	-1.08773	0.276775	2379
Neuropsychiatric tests	CPD	TAP_NON	0.00030005	-1.4806	0.138789	447
Neuropsychiatric tests	CPD	TAP_NONSD	0.00135005	1.46946	0.141781	1081
Neuropsychiatric tests	CPD	TAP_TOT	0.00015005	-1.2806	0.200405	315
Neuropsychiatric tests	CPD	TAP_VALID	0.473	1.63873	0.101345	65444
Neuropsychiatric tests	CPD	VOLT_SVT	0.0281001	-2.23791	0.0252792	8597
Neuropsychiatric tests	CPD	VOLT_SVTCRT	0.00140005	-1.78776	0.0738868	1110
Neuropsychiatric tests	CPD	VOLT_SVTFN	0.00025005	1.70245	0.0887456	413
Neuropsychiatric tests	CPD	VOLT_SVTFNRT	0.00055005	1.44617	0.148205	622
Neuropsychiatric tests	CPD	VOLT_SVTFP	0.0765	2.59148	0.00958952	17862
Neuropsychiatric tests	CPD	VOLT_SVTFPRT	0.0324	1.92793	0.0539308	9579
Neuropsychiatric tests	CPD	VOLT_SVTIRT	0.00015005	-1.31672	0.188004	315
Neuropsychiatric tests	CPD	VOLT_SVTTN	0.0281001	-2.981	0.0028897	8597
Neuropsychiatric tests	CPD	VOLT_SVTTNRT	1	1.55584	0.119822	99244
Neuropsychiatric tests	CPD	VOLT_SVTTP	0.00035005	-1.31363	0.189042	483
Neuropsychiatric tests	CPD	VOLT_SVTTPRT	0.00140005	-1.77404	0.0761305	1110
Neuropsychiatric tests	CPD	VOLT_VALID	0.00275005	2.50811	0.0121755	1738
Neuropsychiatric tests	CPD	WRAT_CR_RAW	0.0111001	-3.37836	0.000735897	4434
Neuropsychiatric tests	CPD	WRAT_CR_STD	0.0115	-3.68701	0.000229782	4543
Neuropsychiatric tests	CPD	WRAT_VALID	0.0145001	3.05311	0.00227906	5329
Attention Deficit Disorder	SC	ADD011	0.00100005	1.35017	0.176962	555
Attention Deficit Disorder	SC	ADD012	0.0292001	-1.69451	0.0901679	7837
Attention Deficit Disorder	SC	ADD013	0.00100005	1.10989	0.267045	555
Attention Deficit Disorder	SC	ADD014	0.0217001	-2.06193	0.0392154	6173
Attention Deficit Disorder	SC	ADD015	0.00980005	-2.28348	0.0224019	3291
Attention Deficit Disorder	SC	ADD016	0.00080005	0.990298	0.322025	483
Attention Deficit Disorder	SC	ADD017	0.00010005	2.00086	0.0454066	122
Attention Deficit Disorder	SC	ADD018	0.0107001	1.83556	0.0664229	3566
Attention Deficit Disorder	SC	ADD019	0.0138001	-1.88706	0.0591525	4330
Attention Deficit Disorder	SC	ADD020	0.00225005	2.30376	0.0212358	1059
Attention Deficit Disorder	SC	ADD021	0.00350005	1.26196	0.206961	1493
Attention Deficit Disorder	SC	ADD022	0.00355005	2.4912	0.0127311	1509
Attention Deficit Disorder	SC	ADD023	0.00020005	-2.62618	0.00863505	186
Attention Deficit Disorder	SC	ADD024	5e-08	-1.64888	0.0991729	6
Attention Deficit Disorder	SC	ADD025	0.0269001	-1.70359	0.0884577	7334
Attention Deficit Disorder	SC	ADD026	0.12	1.97729	0.0480745	23670
Attention Deficit Disorder	SC	ADD027	0.00210005	-1.44683	0.148022	996
Attention Deficit Disorder	SC	ADD028	0.00015005	1.50792	0.131649	152
Attention Deficit Disorder	SC	ADD029	5.005e-05	1.20515	0.228212	73
Attention Deficit Disorder	SC	ADD030	0.00015005	1.17309	0.240828	152
Attention Deficit Disorder	SC	ADD034	0.0123	-1.46166	0.14391	3962
Attention Deficit Disorder	SC	ADD035	0.00065005	1.58007	0.114092	419
Other	SC	age_at_cnb	5.005e-05	3.47609	0.000513961	73
Other	SC	AGR014	0.00160005	-1.98075	0.047685	823
Other	SC	AGR015	0.00160005	-1.81385	0.0697728	823
Other	SC	AGR022	0.104	2.36082	0.0182807	21198
Other	SC	AGR023	0.00010005	2.21427	0.0268095	122
Other	SC	battery_valid	0.0105001	2.53088	0.0113777	3511
Other	SC	CDD020	0.0465001	-2.65081	0.00806024	11286
Other	SC	CDD021	0.263	-1.9958	0.0460207	42746
Other	SC	CDD022	0.197	-2.70561	0.00684571	34560
Other	SC	CDD023	0.197	-2.96335	0.00306021	34560
Other	SC	CDD026	0.00185005	-2.14222	0.0322328	906
Depression	SC	DEP001	0.136	1.71608	0.0861466	26036
Depression	SC	DEP002	5.005e-05	-0.883743	0.376835	73
Depression	SC	DEP003	0.00015005	1.94541	0.0517266	152
Depression	SC	DEP004	0.137	1.70692	0.0878376	26182
Depression	SC	DEP005	0.0407001	-1.02181	0.306871	10206
Depression	SC	DEP006	0.00015005	1.94694	0.0515421	152
Depression	SC	DEP007	0.0145001	1.73397	0.0829231	4487
Depression	SC	DEP008	0.00695005	1.35861	0.174342	2506
Depression	SC	DEP009	1	1.91207	0.0559354	99357
Depression	SC	DEP010	0.00315005	1.20122	0.229668	1375
Depression	SC	DEP011	0.00395005	3.39351	0.000690022	1626
Depression	SC	DEP012	0.00010005	2.27684	0.0227961	122
Depression	SC	DEP015	0.00015005	1.26575	0.205604	152
Depression	SC	DEP016	0.0236001	-2.15061	0.0315067	6592
Depression	SC	DEP017	1	1.81929	0.0688672	99357
Depression	SC	DEP018	0.00330005	-1.50233	0.133088	1425
Depression	SC	DEP019	1	-2.37612	0.0175405	99357
Depression	SC	DEP022	0.5	2.05342	0.040094	67206
Depression	SC	DEP023	0.00080005	1.49611	0.134701	483
Depression	SC	DEP024	0.0627001	1.48892	0.136583	14281
Depression	SC	DEP025	0.131	2.24774	0.0246442	25346
Depression	SC	DEP026	0.125	1.39956	0.16172	24478
Other	SC	Education	0.00225005	-2.57186	0.0101494	1059
Other	SC	Father_Education	0.00570005	-2.86391	0.00420525	2143
Generalized Anxiety Disorder	SC	GAD001	0.00060005	-2.04597	0.0407588	387
Generalized Anxiety Disorder	SC	GAD002	0.00050005	-1.97099	0.0487248	352
Generalized Anxiety Disorder	SC	GAD003A	0.0838001	-3.18435	0.00145076	17830
Generalized Anxiety Disorder	SC	GAD003B	5e-08	1.99524	0.0460164	6
Generalized Anxiety Disorder	SC	GAD003C	0.00010005	-1.48757	0.136864	122
Generalized Anxiety Disorder	SC	GAD003D	5.005e-05	1.22427	0.220851	73
Generalized Anxiety Disorder	SC	GAD003E	0.00800005	1.30741	0.191073	2803
Generalized Anxiety Disorder	SC	GAD003F	0.00580005	1.35543	0.17528	2169
Generalized Anxiety Disorder	SC	GAD011A	0.277	-1.82887	0.0674194	44413
Generalized Anxiety Disorder	SC	GAD011B	0.00100005	1.59565	0.110567	555
Generalized Anxiety Disorder	SC	GAD012	0.00920005	-1.97629	0.0481226	3150
Generalized Anxiety Disorder	SC	GAD013	0.0131001	-1.06403	0.287315	4148
Generalized Anxiety Disorder	SC	GAD015	0.0182001	2.38644	0.0170122	5379
Generalized Anxiety Disorder	SC	GAD016	0.0201001	2.003	0.0451779	5813
Generalized Anxiety Disorder	SC	GAD017	0.49	-1.46144	0.143894	66274
Generalized Anxiety Disorder	SC	GAD018	0.00020005	-1.80957	0.0703619	186
Generalized Anxiety Disorder	SC	GAD020	0.00085005	2.47718	0.0132426	501
Generalized Anxiety Disorder	SC	GAD021	0.0162001	1.76889	0.0769133	4911
Generalized Anxiety Disorder	SC	GAD022	0.00090005	1.62959	0.103264	517
Generalized Anxiety Disorder	SC	GAD023	0.228	2.14179	0.0322682	38534
Generalized Anxiety Disorder	SC	GAD024	0.228	1.80236	0.0715617	38534
Generalized Anxiety Disorder	SC	GAD025	0.00090005	1.85599	0.0635249	517
Other	SC	GAF001	0.145	-2.25263	0.0243344	27332
Other	SC	GAF002	0.145	-2.44723	0.0144366	27332
Other	SC	GAF003	0.00540005	-2.50441	0.0123033	2069
Neuropsychiatric tests	SC	LNB_FP	0.00430005	2.62129	0.0087915	1726
Neuropsychiatric tests	SC	LNB_FP0	0.00295005	1.93179	0.0534523	1298
Neuropsychiatric tests	SC	LNB_FP1	0.00555005	1.58205	0.113714	2102
Neuropsychiatric tests	SC	LNB_FP2	0.00645005	2.57081	0.0101804	2366
Neuropsychiatric tests	SC	LNB_MCR	5.005e-05	2.07227	0.0383013	73
Neuropsychiatric tests	SC	LNB_MRTC	0.00085005	1.8591	0.0630826	501
Neuropsychiatric tests	SC	LNB_RTC	5e-08	1.05794	0.290142	6
Neuropsychiatric tests	SC	LNB_RTC0	0.413	-1.3384	0.180839	59067
Neuropsychiatric tests	SC	LNB_RTC1	0.00085005	1.40559	0.159918	501
Neuropsychiatric tests	SC	LNB_RTC2	0.00085005	2.17407	0.0297556	501
Neuropsychiatric tests	SC	LNB_TP	5.005e-05	1.69748	0.0896806	73
Neuropsychiatric tests	SC	LNB_TP0	0.00070005	1.41492	0.157168	443
Neuropsychiatric tests	SC	LNB_TP1	0.00220005	-2.02305	0.0431319	1032
Neuropsychiatric tests	SC	LNB_TP2	5.005e-05	2.28012	0.0226507	73
Neuropsychiatric tests	SC	LNB_VALID	0.00050005	-1.94415	0.0519449	352
Mania/ Hypomania	SC	MAN001	0.0169001	2.43845	0.0147506	5095
Mania/ Hypomania	SC	MAN002	0.0177001	2.64397	0.00819378	5280
Mania/ Hypomania	SC	MAN003	0.00090005	2.60766	0.00911669	517
Mania/ Hypomania	SC	MAN004	0.00055005	-1.50496	0.132335	366
Mania/ Hypomania	SC	MAN005	0.00015005	1.74884	0.0803189	152
Mania/ Hypomania	SC	MAN006	0.00165005	1.64158	0.100676	842
Mania/ Hypomania	SC	MAN007	0.139	2.40466	0.0161871	26451
Mania/ Hypomania	SC	MAN008	0.189	2.15721	0.0309891	33481
Mania/ Hypomania	SC	MAN009	0.244	1.59697	0.110271	40487
Mania/ Hypomania	SC	MAN010	0.131	-2.43558	0.0149093	25346
Mania/ Hypomania	SC	MAN011	0.0168001	-2.09059	0.036625	5068
Mania/ Hypomania	SC	MAN012	0.111	2.56103	0.0104709	22320
Mania/ Hypomania	SC	MAN020	0.129	2.3548	0.0185791	25034
Mania/ Hypomania	SC	MAN021	0.00125005	1.97876	0.0478432	678
Mania/ Hypomania	SC	MAN023	0.00075005	2.19276	0.0283243	464
Mania/ Hypomania	SC	MAN024	0.0398001	-1.41118	0.158194	10014
Mania/ Hypomania	SC	MAN025	5e-08	-1.07293	0.283301	6
Mania/ Hypomania	SC	MAN030	0.0489001	-1.31965	0.187022	11715
Mania/ Hypomania	SC	MAN040	0.0535001	-1.74207	0.0815703	12599
Medical	SC	MED002	5.005e-05	3.31378	0.0009283	73
Medical	SC	MED003	5e-08	3.36178	0.000781372	6
Medical	SC	MED070	5e-08	2.04914	0.0404482	6
Medical	SC	MED072	5.005e-05	-2.68338	0.00728806	73
Medical	SC	MED074	0.0108001	-1.58359	0.113287	3594
Medical	SC	MED075	0.00100005	-1.2423	0.214128	555
Medical	SC	MED076	0.00010005	2.26384	0.0235839	122
Medical	SC	MED077	0.0858001	-1.92918	0.0537084	18157
Medical	SC	MED078	0.00240005	-2.84892	0.00438683	1111
Medical	SC	MED079	0.00190005	-3.42093	0.000624081	923
Medical	SC	MED080	1	-2.53293	0.011311	99357
Medical	SC	MED081	5e-08	1.68315	0.0923456	6
Medical	SC	MED125	0.00155005	-1.5983	0.109976	807
Medical	SC	MED126	0.00155005	1.46366	0.143362	807
Medical	SC	MED134	0.0705001	2.34359	0.0190992	15579
Medical	SC	MED238	0.0137001	-1.09441	0.273776	4303
Medical	SC	MED248	0.00125005	1.35507	0.175395	678
Medical	SC	MED250	0.00090005	2.43981	0.0146951	517
Medical	SC	MED273	5.005e-05	-3.37389	0.000741145	73
Medical	SC	MED278	0.00145005	1.20195	0.229383	767
Medical	SC	MED297	0.00290005	-2.11191	0.0346943	1280
Medical	SC	MED303	0.119	-1.29726	0.194543	23516
Medical	SC	MED598	5e-08	2.27107	0.0231429	6
Medical	SC	MED604	5.005e-05	2.199	0.0278778	73
Medical	SC	MED606	5e-08	-2.32416	0.020117	6
Medical	SC	MED609	0.00015005	1.65482	0.0979607	152
Medical	SC	MED610	0.0872001	2.67377	0.00750033	18375
Medical	SC	MED612	5e-08	-2.32835	0.0198933	6
Medical	SC	MED615	0.00015005	1.71675	0.0860249	152
Medical	SC	MED616	0.00035005	1.61282	0.106784	272
Medical	SC	MED618	0.00710005	1.62304	0.104582	2544
Medical	SC	MED621	0.0464001	-2.3856	0.0170514	11263
Medical	SC	MED738	5.005e-05	1.47734	0.139585	73
Medical	SC	MED800	0.0917001	3.40948	0.000650857	19156
Medical	SC	MED800C	0.00855005	-2.61229	0.00899362	2971
Medical	SC	MED801	0.28	2.25661	0.0240323	44749
Medical	SC	MED802	0.00090005	-1.69674	0.0897448	517
Medical	SC	MED803	0.248	2.44978	0.0142945	40954
Medical	SC	MED803C	0.00045005	1.81858	0.0689754	322
Medical	SC	MED804	5e-08	2.26911	0.0232616	6
Medical	SC	MED804C	0.0193001	2.28195	0.0224927	5650
Medical	SC	MED805	0.00030005	-1.48074	0.138677	252
Medical	SC	MED809	5e-08	-2.14334	0.0320844	6
Medical	SC	MED813	0.00160005	1.59361	0.111025	823
Medical	SC	MED813C	0.0158001	1.5992	0.109777	4799
Medical	SC	MED815	0.0567001	2.42773	0.0151935	13196
Medical	SC	MED815C	0.00085005	1.55667	0.119547	501
Medical	SC	MED817	0.0320001	2.59368	0.00949526	8430
Other	SC	Mother_Education	0.00665005	-2.80817	0.00500548	2423
Neuropsychiatric tests	SC	MP_MP2RTCR	0.00205005	1.26384	0.206358	979
Neuropsychiatric tests	SC	MP_VALID	5e-08	2.03977	0.0414365	6
Obsessive Compulsive Disorder	SC	OCD009	0.0567001	2.16133	0.0306703	13196
Obsessive Compulsive Disorder	SC	OCD010	0.00250005	-2.01752	0.0436423	1158
Obsessive Compulsive Disorder	SC	OCD019	0.00340005	2.77711	0.00550896	1455
Obsessive Compulsive Disorder	SC	OCD020	0.145	-1.86789	0.0618474	27332
Obsessive Compulsive Disorder	SC	OCD021	5e-08	-2.06971	0.0385411	6
Obsessive Compulsive Disorder	SC	OCD022	5e-08	-1.89508	0.0581501	6
Obsessive Compulsive Disorder	SC	OCD023	0.00180005	-1.53434	0.125023	891
Obsessive Compulsive Disorder	SC	OCD025	0.132	-2.91037	0.00362916	25495
Obsessive Compulsive Disorder	SC	OCD026	0.00090005	2.0435	0.0410659	517
Obsessive Compulsive Disorder	SC	OCD027	5e-08	-1.74893	0.0803776	6
Obsessive Compulsive Disorder	SC	OCD032	0.0494001	-2.34082	0.0192883	11814
Obsessive Compulsive Disorder	SC	OCD033	0.0837001	-2.68475	0.00728705	17812
Obsessive Compulsive Disorder	SC	OCD036	0.00065005	-1.14582	0.251937	419
Oppositional Defiant Disorder	SC	ODD001	0.00035005	-2.01616	0.0437841	272
Oppositional Defiant Disorder	SC	ODD002	0.00020005	-2.87531	0.00403628	186
Oppositional Defiant Disorder	SC	ODD005	5e-08	-1.22449	0.220768	6
Oppositional Defiant Disorder	SC	ODD006	0.00200005	1.43702	0.150786	959
Oppositional Defiant Disorder	SC	ODD018	0.00035005	3.42682	0.000616585	272
Oppositional Defiant Disorder	SC	ODD019	5e-08	2.82138	0.00480429	6
Oppositional Defiant Disorder	SC	ODD020	5e-08	2.14858	0.0317247	6
Oppositional Defiant Disorder	SC	ODD021	5e-08	3.02821	0.00247511	6
Oppositional Defiant Disorder	SC	ODD025	0.137	2.82584	0.00473799	26182
Oppositional Defiant Disorder	SC	ODD026	0.00020005	2.30348	0.021301	186
Oppositional Defiant Disorder	SC	ODD027	0.14	2.89928	0.00375962	26603
Neuropsychiatric tests	SC	PADT_A	0.124	-2.50133	0.0124107	24334
Neuropsychiatric tests	SC	PADT_GENUS	0.124	-2.35143	0.0187481	24334
Neuropsychiatric tests	SC	PADT_PC	0.00045005	1.97262	0.0486043	322
Neuropsychiatric tests	SC	PADT_SAME_CR	0.123	-2.91307	0.00359796	24181
Neuropsychiatric tests	SC	PADT_SAME_PC	0.12	-2.13482	0.0328328	23670
Neuropsychiatric tests	SC	PADT_SAME_RTCR	0.0230001	-2.14388	0.0321003	6450
Neuropsychiatric tests	SC	PADT_T	0.00175005	1.50237	0.133078	874
Neuropsychiatric tests	SC	PADT_VALID	0.00530005	-1.45977	0.144429	2043
Panic Disorder	SC	PAN001	0.0597001	-1.67058	0.0948061	13730
Panic Disorder	SC	PAN003	5e-08	1.70699	0.0878253	6
Panic Disorder	SC	PAN006	0.11	-2.49611	0.0125562	22146
Neuropsychiatric tests	SC	PCET_ACC2	0.0103	1.04957	0.293975	3437
Neuropsychiatric tests	SC	PCET_CAT	0.0716	-1.60667	0.108203	15780
Neuropsychiatric tests	SC	PCET_RTCR	0.484	1.21882	0.222981	65732
Neuropsychiatric tests	SC	PCET_RTER	0.00355005	-1.45241	0.146465	1509
Neuropsychiatric tests	SC	PCET_VALID	1	-2.14599	0.0319312	99357
Neuropsychiatric tests	SC	PCPT_L_FP	0.00240005	1.91324	0.0557863	1111
Neuropsychiatric tests	SC	PCPT_L_FPRT	0.00025005	2.28732	0.022227	228
Neuropsychiatric tests	SC	PCPT_L_TP	0.27	-3.03457	0.00242361	43589
Neuropsychiatric tests	SC	PCPT_L_TPRT	0.00020005	1.67674	0.0936677	186
Neuropsychiatric tests	SC	PCPT_N_FP	5.005e-05	-1.38262	0.166854	73
Neuropsychiatric tests	SC	PCPT_N_FPRT	0.00165005	1.45077	0.14692	842
Neuropsychiatric tests	SC	PCPT_N_TP	0.263	-2.31275	0.0207847	42746
Neuropsychiatric tests	SC	PCPT_N_TPRT	0.00230005	1.88008	0.0601667	1080
Neuropsychiatric tests	SC	PCPT_T_FP	0.00230005	1.41007	0.158592	1080
Neuropsychiatric tests	SC	PCPT_T_FPRT	0.0109	1.82849	0.0675471	3618
Neuropsychiatric tests	SC	PCPT_T_TP	0.264	-3.09995	0.0019484	42856
Neuropsychiatric tests	SC	PCPT_T_TPRT	0.00230005	1.66075	0.0968398	1080
Neuropsychiatric tests	SC	PCPT_VALID	5.005e-05	-1.49752	0.134333	73
Neuropsychiatric tests	SC	PEDT_A	0.00770005	-2.08597	0.0370414	2705
Neuropsychiatric tests	SC	PEDT_ANG_CR	0.00785005	-2.56078	0.0104784	2751
Neuropsychiatric tests	SC	PEDT_ANG_PC	5.005e-05	2.60603	0.00919249	73
Neuropsychiatric tests	SC	PEDT_ANG_RTCR	0.00400005	-2.24737	0.0246683	1643
Neuropsychiatric tests	SC	PEDT_FEAR_CR	0.00045005	1.44915	0.147371	322
Neuropsychiatric tests	SC	PEDT_FEAR_PC	0.00010005	2.18409	0.0290111	122
Neuropsychiatric tests	SC	PEDT_FEAR_RTCR	0.00075005	2.07826	0.0377458	464
Neuropsychiatric tests	SC	PEDT_GENUS	0.124	-2.35143	0.0187481	24334
Neuropsychiatric tests	SC	PEDT_HAP_CR	0.00045005	2.19425	0.0282727	322
Neuropsychiatric tests	SC	PEDT_HAP_PC	0.00045005	2.40571	0.0161837	322
Neuropsychiatric tests	SC	PEDT_HAP_RTCR	0.00205005	1.2976	0.194495	979
Neuropsychiatric tests	SC	PEDT_PC	0.00010005	2.26457	0.0235895	122
Neuropsychiatric tests	SC	PEDT_SAD_CR	0.107	-1.90157	0.057297	21667
Neuropsychiatric tests	SC	PEDT_SAD_PC	5.005e-05	1.0074	0.313798	73
Neuropsychiatric tests	SC	PEDT_SAD_RTCR	0.154	1.34041	0.180184	28635
Neuropsychiatric tests	SC	PEDT_SAME_CR	0.123	-3.49582	0.000477515	24181
Neuropsychiatric tests	SC	PEDT_SAME_PC	0.101	-3.14075	0.00169693	20728
Neuropsychiatric tests	SC	PEDT_SAME_RTCR	0.00035005	1.93123	0.0535223	272
Neuropsychiatric tests	SC	PEDT_T	0.00015005	1.48639	0.137252	152
Neuropsychiatric tests	SC	PEDT_VALID	5e-08	2.06533	0.0389534	6
Neuropsychiatric tests	SC	PEIT_CR	0.0596001	-2.81483	0.00490316	13714
Neuropsychiatric tests	SC	PEIT_CRT	0.00085005	2.14631	0.0319049	501
Neuropsychiatric tests	SC	PEIT_GENUS	0.00025005	-3.6211	0.000296824	228
Neuropsychiatric tests	SC	PEIT_VALID	0.00220005	1.66193	0.0966009	1032
Neuropsychiatric tests	SC	PEITANG	0.00090005	-2.67272	0.00755322	517
Neuropsychiatric tests	SC	PEITANGRT	0.00025005	2.76289	0.00575426	228
Neuropsychiatric tests	SC	PEITFEAR	0.0549001	-2.28151	0.0225681	12874
Neuropsychiatric tests	SC	PEITFEARRT	0.00100005	1.54846	0.121587	555
Neuropsychiatric tests	SC	PEITHAP	0.0381001	-2.98557	0.00284694	9665
Neuropsychiatric tests	SC	PEITHAPRT	0.00085005	2.12942	0.0332779	501
Neuropsychiatric tests	SC	PEITNOE	5.005e-05	2.87457	0.0040663	73
Neuropsychiatric tests	SC	PEITNOERT	5.005e-05	-1.57183	0.116066	73
Neuropsychiatric tests	SC	PEITSAD	0.00080005	-1.4143	0.15735	483
Neuropsychiatric tests	SC	PEITSADRT	0.00015005	1.39126	0.164222	152
Neuropsychiatric tests	SC	PFMT_FN	5.005e-05	1.81454	0.0696663	73
Neuropsychiatric tests	SC	PFMT_FNRT	5e-08	-1.46707	0.142432	6
Neuropsychiatric tests	SC	PFMT_FP	0.00430005	2.51179	0.0120496	1726
Neuropsychiatric tests	SC	PFMT_FPRT	0.00525005	-2.10665	0.0352067	2026
Neuropsychiatric tests	SC	PFMT_IFAC_RTC	0.131	-1.47323	0.140766	25346
Neuropsychiatric tests	SC	PFMT_IFAC_TOT	0.0566001	-2.18482	0.028957	13177
Neuropsychiatric tests	SC	PFMT_TN	0.00430005	-2.49374	0.012679	1726
Neuropsychiatric tests	SC	PFMT_TNRT	0.00510005	-1.3263	0.184812	1988
Neuropsychiatric tests	SC	PFMT_TP	5.005e-05	-1.82198	0.0685294	73
Neuropsychiatric tests	SC	PFMT_TPRT	0.00010005	1.94031	0.0524094	122
Neuropsychiatric tests	SC	PFMT_VALID	0.00350005	2.59978	0.00936112	1493
Specific Phobia	SC	PHB001	0.0714001	2.04124	0.0412269	15745
[truncated: 167 more rows]
