# Supplementary material for: Drinking and smoking polygenic risk is associated with childhood and early-adulthood psychiatric and behavioral traits independently of substance use and psychiatric genetic risk
Source: Transl Psychiatry. 2021 Nov 13;11:586. doi: 10.1038/s41398-021-01713-z (PMC8590689; doi:10.1038/s41398-021-01713-z)
Supplement: Supplementary file 7 — Supplementary Table 7 [file 41398_2021_1713_MOESM7_ESM.xlsx]

## Sheet: Supplementary Table 6
Supplementary Table 7: Spearman's rank-order correlation across 433 neurobehavioral traits considered in the analysis. The lower triangular matrix refers the correlation coefficients, and the upper triangular matrix reports the correlation significance (P-values).
Neurodevelopmental Trait	OCD022	PHB013	SIP015	SIP016	SIP021	SIP022	SIP023	SIP024	SIP025	PADT_GENUS	PEDT_GENUS	SIP019	Father_Education	PEITANG	CDD022	WRAT_CR_STD	SIP017	SIP018	SIP020	PVRT_GENUS	PVRT_CR	PEIT_GENUS	PEIT_CR	PMAT_GENUS	ADD011	DEP004	ODD002	MAN030	SOC011	age_at_cnb	Mother_Education	SUB_ALC	SUB_COC	SUB_TRAN	PFMT_TPRT	PFMT_IFAC_RTC
OCD022	1	<0.0001	0.0013	<0.0001	<0.0001	<0.0001	<0.0001	<0.0001	<0.0001	0.0008	0.0008	<0.0001	0.5815	<0.0001	<0.0001	0.0928	<0.0001	<0.0001	<0.0001	<0.0001	<0.0001	<0.0001	<0.0001	<0.0001	0.0044	<0.0001	0.1669	<0.0001	<0.0001	0.0001	0.5716	<0.0001	<0.0001	<0.0001	0.0896	0.1209
PHB013	0.27	1	<0.0001	<0.0001	<0.0001	<0.0001	<0.0001	<0.0001	<0.0001	<0.0001	<0.0001	<0.0001	0.0313	<0.0001	0.0321	0.8448	<0.0001	<0.0001	<0.0001	<0.0001	0.6343	<0.0001	<0.0001	<0.0001	0.0578	0.0008	<0.0001	<0.0001	<0.0001	<0.0001	0.5761	<0.0001	<0.0001	<0.0001	0.1882	0.2652
SIP015	0.05	0.2	1	<0.0001	<0.0001	<0.0001	<0.0001	<0.0001	<0.0001	<0.0001	<0.0001	<0.0001	0.1525	<0.0001	0.5719	0.0045	<0.0001	<0.0001	<0.0001	<0.0001	<0.0001	<0.0001	<0.0001	<0.0001	<0.0001	<0.0001	0.0009	0.0006	0.4	<0.0001	0.1221	<0.0001	<0.0001	<0.0001	0.8508	0.5709
SIP016	0.1	0.24	0.88	1	<0.0001	<0.0001	<0.0001	<0.0001	<0.0001	<0.0001	<0.0001	<0.0001	0.2612	<0.0001	0.727	0.0002	<0.0001	<0.0001	<0.0001	<0.0001	<0.0001	<0.0001	<0.0001	<0.0001	<0.0001	<0.0001	0.0024	0.2957	0.4069	<0.0001	0.1938	<0.0001	<0.0001	<0.0001	0.7805	0.9782
SIP021	0.09	0.24	0.88	0.94	1	<0.0001	<0.0001	<0.0001	<0.0001	<0.0001	<0.0001	<0.0001	0.1217	<0.0001	0.9537	<0.0001	<0.0001	<0.0001	<0.0001	<0.0001	<0.0001	<0.0001	<0.0001	<0.0001	<0.0001	<0.0001	0.0035	0.2365	0.6204	<0.0001	0.0683	<0.0001	<0.0001	<0.0001	0.7531	0.8897
SIP022	0.09	0.24	0.87	0.94	0.94	1	<0.0001	<0.0001	<0.0001	<0.0001	<0.0001	<0.0001	0.1645	<0.0001	0.6504	<0.0001	<0.0001	<0.0001	<0.0001	<0.0001	<0.0001	<0.0001	<0.0001	<0.0001	<0.0001	<0.0001	0.007	0.1404	0.6808	<0.0001	0.0393	<0.0001	<0.0001	<0.0001	0.9197	0.8397
SIP023	0.07	0.23	0.88	0.91	0.93	0.91	1	<0.0001	<0.0001	<0.0001	<0.0001	<0.0001	0.1078	<0.0001	0.5244	0.0004	<0.0001	<0.0001	<0.0001	<0.0001	<0.0001	<0.0001	<0.0001	<0.0001	<0.0001	<0.0001	0.0022	0.0208	0.4304	<0.0001	0.0668	<0.0001	<0.0001	<0.0001	0.7246	0.558
SIP024	0.07	0.23	0.87	0.92	0.93	0.92	0.91	1	0	<0.0001	<0.0001	<0.0001	0.1208	<0.0001	0.652	<0.0001	<0.0001	<0.0001	<0.0001	<0.0001	<0.0001	<0.0001	<0.0001	<0.0001	<0.0001	<0.0001	0.0027	0.0063	0.9676	<0.0001	0.0406	<0.0001	<0.0001	<0.0001	0.9875	0.69
SIP025	0.09	0.23	0.88	0.93	0.93	0.93	0.92	0.92	1	<0.0001	<0.0001	<0.0001	0.2644	<0.0001	0.6712	0.0008	<0.0001	<0.0001	<0.0001	<0.0001	<0.0001	<0.0001	<0.0001	<0.0001	<0.0001	<0.0001	0.0029	0.0301	0.7307	<0.0001	0.164	<0.0001	<0.0001	<0.0001	0.8371	0.807
PADT_GENUS	0.05	0.17	-0.08	-0.09	-0.1	-0.1	-0.09	-0.09	-0.09	1	<0.0001	<0.0001	0.2424	0.3005	<0.0001	<0.0001	<0.0001	<0.0001	<0.0001	<0.0001	<0.0001	<0.0001	0.0166	<0.0001	0.6072	0.2605	<0.0001	0.0054	<0.0001	<0.0001	0.0013	<0.0001	<0.0001	<0.0001	<0.0001	<0.0001
PEDT_GENUS	0.05	0.17	-0.08	-0.09	-0.1	-0.1	-0.09	-0.09	-0.09	1	1	<0.0001	0.2424	0.3005	<0.0001	<0.0001	<0.0001	<0.0001	<0.0001	<0.0001	<0.0001	<0.0001	0.0166	<0.0001	0.6072	0.2605	<0.0001	0.0054	<0.0001	<0.0001	0.0013	<0.0001	<0.0001	<0.0001	<0.0001	<0.0001
SIP019	0.06	0.2	0.85	0.87	0.88	0.87	0.88	0.87	0.88	-0.1	-0.1	1	0.0563	<0.0001	0.7169	<0.0001	<0.0001	<0.0001	<0.0001	<0.0001	<0.0001	<0.0001	<0.0001	<0.0001	<0.0001	<0.0001	0.0043	0.004	0.2004	<0.0001	0.0496	<0.0001	<0.0001	<0.0001	0.7372	0.5337
Father_Education	0.01	0.03	-0.02	-0.02	-0.02	-0.02	-0.02	-0.02	-0.02	-0.02	-0.02	-0.03	1	0.3314	<0.0001	<0.0001	0.279	0.4981	0.4594	0.3989	<0.0001	0.7694	0.0893	0.2573	<0.0001	0.0088	0.118	<0.0001	0.998	0.0217	<0.0001	0.9957	0.9092	0.5813	0.6339	0.471
PEITANG	-0.1	-0.18	-0.22	-0.24	-0.24	-0.25	-0.23	-0.24	-0.23	-0.02	-0.02	-0.21	0.01	1	0.3345	<0.0001	<0.0001	<0.0001	<0.0001	<0.0001	<0.0001	<0.0001	<0.0001	<0.0001	0.1106	0.6142	0.1945	0.5887	0.0016	<0.0001	0.8848	<0.0001	<0.0001	<0.0001	0.0008	0.0298
CDD022	0.09	-0.03	-0.01	0.01	<0.0001	0.01	-0.01	-0.01	0.01	-0.19	-0.19	-0.01	0.1	-0.01	1	<0.0001	0.6692	0.9989	0.874	<0.0001	<0.0001	<0.0001	0.0727	<0.0001	<0.0001	<0.0001	<0.0001	<0.0001	0.004	<0.0001	<0.0001	0.0171	0.0857	0.0002	<0.0001	<0.0001
WRAT_CR_STD	-0.03	<0.0001	-0.04	-0.06	-0.06	-0.06	-0.05	-0.06	-0.05	-0.09	-0.09	-0.06	0.26	0.09	0.08	1	0.001	0.0008	0.0045	0.003	<0.0001	0.0082	<0.0001	0.0281	<0.0001	<0.0001	<0.0001	0.0323	0.7275	<0.0001	<0.0001	<0.0001	<0.0001	<0.0001	0.0397	0.0011
SIP017	0.1	0.24	0.88	0.95	0.95	0.94	0.93	0.93	0.94	-0.09	-0.09	0.89	-0.02	-0.25	0.01	-0.05	1	<0.0001	<0.0001	<0.0001	<0.0001	<0.0001	<0.0001	<0.0001	<0.0001	<0.0001	0.0032	0.6234	0.6264	<0.0001	0.1707	<0.0001	<0.0001	<0.0001	0.9918	0.9638
SIP018	0.08	0.23	0.87	0.92	0.92	0.92	0.91	0.91	0.92	-0.09	-0.09	0.87	-0.01	-0.23	<0.0001	-0.05	0.93	1	<0.0001	<0.0001	<0.0001	<0.0001	<0.0001	<0.0001	<0.0001	<0.0001	0.0007	0.0433	0.4096	<0.0001	0.1531	<0.0001	<0.0001	<0.0001	0.7921	0.7911
SIP020	0.09	0.24	0.88	0.94	0.95	0.94	0.92	0.92	0.94	-0.09	-0.09	0.87	-0.01	-0.24	<0.0001	-0.04	0.95	0.92	1	<0.0001	<0.0001	<0.0001	<0.0001	<0.0001	<0.0001	<0.0001	0.0039	0.1775	0.3438	<0.0001	0.1573	<0.0001	<0.0001	<0.0001	0.9992	0.9833
PVRT_GENUS	-0.14	-0.34	-0.33	-0.37	-0.37	-0.36	-0.36	-0.35	-0.36	-0.19	-0.19	-0.33	0.01	0.41	0.09	0.04	-0.37	-0.36	-0.37	1	0.0011	<0.0001	<0.0001	<0.0001	0.2623	0.2618	<0.0001	<0.0001	<0.0001	<0.0001	0.3031	<0.0001	<0.0001	<0.0001	<0.0001	0.0007
PVRT_CR	-0.07	-0.01	-0.09	-0.11	-0.12	-0.12	-0.1	-0.1	-0.1	0.11	0.11	-0.09	0.16	0.2	-0.09	0.33	-0.11	-0.1	-0.1	0.05	1	0.0043	<0.0001	<0.0001	<0.0001	0.0467	0.3662	<0.0001	0.0438	<0.0001	<0.0001	<0.0001	<0.0001	<0.0001	<0.0001	<0.0001
PEIT_GENUS	-0.14	-0.35	-0.33	-0.36	-0.36	-0.36	-0.35	-0.35	-0.35	-0.19	-0.19	-0.32	<0.0001	0.39	0.1	0.04	-0.36	-0.35	-0.36	0.6	-0.04	1	<0.0001	<0.0001	0.9967	0.9619	<0.0001	<0.0001	<0.0001	<0.0001	0.8383	<0.0001	<0.0001	<0.0001	0.4692	0.067
PEIT_CR	-0.06	-0.11	-0.15	-0.17	-0.17	-0.19	-0.17	-0.17	-0.16	-0.04	-0.04	-0.16	0.03	0.57	-0.03	0.19	-0.17	-0.16	-0.17	0.15	0.31	0.26	1	0.0008	<0.0001	<0.0001	0.0726	0.0072	0.0588	<0.0001	0.4022	<0.0001	<0.0001	<0.0001	<0.0001	0.0062
PMAT_GENUS	-0.08	-0.2	0.11	0.12	0.12	0.12	0.11	0.12	0.12	-0.4	-0.4	0.11	0.02	0.13	0.13	0.03	0.12	0.11	0.12	0.61	-0.06	0.12	-0.05	1	0.2895	0.0188	<0.0001	0.0004	<0.0001	<0.0001	0.1097	<0.0001	<0.0001	<0.0001	<0.0001	<0.0001
ADD011	-0.04	0.03	0.16	0.15	0.15	0.15	0.16	0.16	0.15	0.01	0.01	0.15	-0.06	-0.02	-0.07	-0.14	0.16	0.15	0.15	-0.02	-0.11	<0.0001	-0.11	-0.02	1	<0.0001	<0.0001	<0.0001	0.627	0.2204	<0.0001	0.6386	0.7529	0.5236	0.3999	0.0442
DEP004	-0.06	0.05	0.19	0.17	0.17	0.16	0.18	0.17	0.17	0.02	0.02	0.18	-0.04	0.01	-0.1	-0.1	0.17	0.18	0.17	-0.02	-0.03	<0.0001	-0.09	-0.04	0.65	1	<0.0001	<0.0001	0.1162	<0.0001	0.0018	0.0009	0.0011	0.1338	0.4041	0.1864
ODD002	0.02	0.15	0.05	0.05	0.04	0.04	0.05	0.04	0.04	0.42	0.42	0.04	-0.02	-0.02	-0.19	-0.11	0.04	0.05	0.04	-0.12	0.01	-0.13	-0.03	-0.23	0.4	0.4	1	<0.0001	0.0985	<0.0001	0.0006	<0.0001	<0.0001	<0.0001	0.0031	0.0147
MAN030	0.19	0.07	-0.05	-0.02	-0.02	-0.02	-0.03	-0.04	-0.03	-0.04	-0.04	-0.04	0.07	-0.01	0.23	0.03	-0.01	-0.03	-0.02	0.06	-0.09	0.07	-0.04	0.05	-0.08	-0.08	-0.06	1	0.9819	<0.0001	<0.0001	<0.0001	<0.0001	<0.0001	<0.0001	0.0002
SOC011	0.2	0.16	0.01	0.01	0.01	0.01	0.01	<0.0001	0.01	0.21	0.21	0.02	<0.0001	-0.05	-0.04	0.01	0.01	0.01	0.01	-0.18	0.03	-0.15	-0.03	-0.24	0.01	0.02	0.02	<0.0001	1	<0.0001	0.4297	<0.0001	<0.0001	<0.0001	0.3572	0.5173
age_at_cnb	-0.06	0.07	-0.07	-0.09	-0.1	-0.1	-0.08	-0.08	-0.09	0.32	0.32	-0.07	-0.03	0.19	-0.27	-0.07	-0.09	-0.08	-0.09	-0.13	0.53	-0.15	0.24	-0.27	0.02	0.1	0.21	-0.16	0.09	1	<0.0001	<0.0001	<0.0001	<0.0001	<0.0001	<0.0001
Mother_Education	0.01	0.01	-0.02	-0.02	-0.03	-0.03	-0.03	-0.03	-0.02	-0.05	-0.05	-0.03	0.54	<0.0001	0.08	0.24	-0.02	-0.02	-0.02	0.02	0.13	<0.0001	0.01	0.02	-0.06	-0.05	-0.05	0.07	0.01	-0.09	1	0.3492	0.3048	0.5703	0.1661	0.3756
SUB_ALC	0.18	0.29	0.24	0.28	0.29	0.28	0.27	0.26	0.27	0.23	0.23	0.24	<0.0001	-0.32	-0.04	-0.07	0.29	0.27	0.29	-0.45	-0.28	-0.45	-0.26	-0.35	-0.01	-0.05	0.11	0.08	0.17	-0.27	0.01	1	<0.0001	<0.0001	<0.0001	<0.0001
SUB_COC	0.18	0.3	0.24	0.28	0.29	0.28	0.27	0.26	0.28	0.23	0.23	0.24	<0.0001	-0.33	-0.03	-0.07	0.29	0.27	0.29	-0.45	-0.29	-0.45	-0.26	-0.35	<0.0001	-0.05	0.11	0.08	0.18	-0.29	0.02	0.99	1	<0.0001	<0.0001	<0.0001
SUB_TRAN	0.16	0.29	0.25	0.28	0.29	0.28	0.27	0.26	0.28	0.22	0.22	0.24	-0.01	-0.31	-0.06	-0.08	0.29	0.27	0.29	-0.44	-0.28	-0.44	-0.26	-0.34	0.01	-0.02	0.12	0.06	0.17	-0.25	0.01	0.98	0.98	1	<0.0001	<0.0001
PFMT_TPRT	0.03	-0.02	<0.0001	<0.0001	<0.0001	<0.0001	-0.01	<0.0001	<0.0001	-0.08	-0.08	-0.01	0.01	-0.05	0.1	0.03	<0.0001	<0.0001	<0.0001	0.11	-0.18	0.01	-0.1	0.12	-0.01	-0.01	-0.04	0.08	-0.01	-0.27	0.02	0.09	0.1	0.08	1	<0.0001
PFMT_IFAC_RTC	0.02	-0.02	-0.01	<0.0001	<0.0001	<0.0001	-0.01	-0.01	<0.0001	-0.07	-0.07	-0.01	0.01	-0.03	0.08	0.05	<0.0001	<0.0001	<0.0001	0.05	-0.11	0.03	-0.04	0.06	-0.03	-0.02	-0.04	0.05	-0.01	-0.2	0.01	0.07	0.08	0.07	0.87	1
