# Supplementary material for: Drinking and smoking polygenic risk is associated with childhood and early-adulthood psychiatric and behavioral traits independently of substance use and psychiatric genetic risk
Source: Transl Psychiatry. 2021 Nov 13;11:586. doi: 10.1038/s41398-021-01713-z (PMC8590689; doi:10.1038/s41398-021-01713-z)
Supplement: Supplementary file 8 — Supplementary Table 8 [file 41398_2021_1713_MOESM8_ESM.xlsx]

## Sheet: Supplementary Table 7
Supplementary Table 8: Comparison between the significance of associations in Model 1 and Model 1 excluding substance users.
PRS	Phenotype	Threshold	Num_SNP	Model 1			Model 1 removing substance users
				R2	Coefficient	P	R2	Coefficient	P
ASI	PEITANG	0.408	59052	0.004924	4.61038	4.14e-06	0.006665	4.73413	2.29e-06
ASI	Father_Education	0.00155	897	0.004726	4.57094	5e-06	0.006387	4.70854	2.6e-06
ASI	SIP019	0.1	21081	0.004119	-4.1992	2.73e-05	0.005377	-4.27396	1.97e-05
ASI	CDD022	0.0925	19832	0.003414	3.96885	7.34e-05	0.003231	3.4481	0.000571599
ASI	WRAT_CR_STD	1	99097	0.003496	3.88729	0.000103	0.003549	3.47423	0.000518888
CPD	PVRT_GENUS	0.00125	1039	0.008216	-6.11153	1.08e-09	0.006477	-5.05523	4.53e-07
CPD	PEIT_GENUS	0.0004	520	0.006915	-5.63481	1.87e-08	0.005327	-4.60845	4.21e-06
CPD	PEIT_CR	0.00025	413	0.004244	-4.36844	1.28e-05	0.004547	-3.98751	6.82e-05
CPD	PVRT_CR	0.0015	1159	0.003149	-4.297	1.77e-05	0.00464	-4.62455	3.9e-06
CPD	SIP017	0.00125	1039	0.003852	4.08257	4.54e-05	0.004123	3.75326	0.000177554
CPD	SIP018	0.00125	1039	0.003798	4.03828	5.48e-05	0.005092	4.15924	3.27e-05
CPD	SIP020	0.00125	1039	0.00371	4.00272	6.37e-05	0.004227	3.79876	0.000148037
DPW	SIP023	0.0024	2025	0.00504	-4.66222	3.23e-06	0.005735	-4.42514	9.95e-06
DPW	SIP022	0.0059	3468	0.004188	-4.25338	2.15e-05	0.004784	-4.0403	5.46e-05
DPW	PADT_GENUS	5e-08	48	0.003101	4.00978	6.18e-05	0.003718	4.16203	3.23e-05
DPW	PEDT_GENUS	5e-08	48	0.003101	4.00978	6.18e-05	0.003718	4.16203	3.23e-05
DPW	SIP021	0.0059	3468	0.003713	-4.00777	6.24e-05	0.00427	-3.8191	0.000136403
DPW	OCD022	5.01e-05	299	0.003801	4.00074	6.42e-05	0.003419	3.36617	0.000770925
DPW	SIP015	0.00705	3877	0.003693	-3.97922	7.03e-05	0.004395	-3.86283	0.000114235
DPW	SIP016	0.0071	3893	0.003619	-3.95563	7.76e-05	0.004597	-3.96524	7.49e-05
DPW	PHB013	5.01e-05	299	0.003606	3.94271	8.19e-05	0.003132	3.29888	0.000980995
DPW	SIP024	0.0071	3893	0.003558	-3.91279	9.27e-05	0.004085	-3.73001	0.00019468
DPW	SIP025	0.0024	2025	0.003515	-3.89956	9.79e-05	0.004018	-3.70772	0.000212577
SC	PMAT_GENUS	5.01e-05	73	0.005095	4.94135	8.06e-07	0.004042	4.17625	3.04e-05
SI	SUB_ALC	0.0766	20981	0.005833	-5.30839	1.16e-07	-	-	-
SI	SUB_COC	0.0717	20123	0.005735	-5.27197	1.42e-07	-	-	-
SI	SUB_TRAN	0.0766	20981	0.005125	-4.94646	7.85e-07	-	-	-
SI	age_at_cnb	0.0718	20138	0.000139	4.58368	4.7e-06	0.000155	4.46534	8.26e-06
SI	ODD002	0.149	32093	0.006911	4.40981	1.03e-05	0.005267	3.38785	0.000704436
SI	Mother_Education	0.0812	21799	0.004398	-4.37894	1.22e-05	0.005473	-4.32852	1.55e-05
SI	DEP004	0.0104	6639	0.006342	4.33687	1.45e-05	0.004569	3.19899	0.0013791
SI	PFMT_IFAC_RTC	0.0122	7229	0.004174	-4.29746	1.77e-05	0.006025	-4.58858	4.63e-06
SI	ADD011	5.01e-05	677	0.005905	4.27271	1.93e-05	0.005024	3.49922	0.000466629
SI	PFMT_TPRT	0.0114	6963	0.003713	-4.12023	3.86e-05	0.004751	-4.1364	3.62e-05
SI	SOC011	0.00835	5875	0.003845	-4.05033	5.21e-05	0.004872	-4.08467	4.52e-05
SI	MAN030	0.00775	5636	0.003561	-3.93424	8.48e-05	0.003433	-3.44807	0.00057164
