# Supplementary material for: Drinking and smoking polygenic risk is associated with childhood and early-adulthood psychiatric and behavioral traits independently of substance use and psychiatric genetic risk
Source: Transl Psychiatry. 2021 Nov 13;11:586. doi: 10.1038/s41398-021-01713-z (PMC8590689; doi:10.1038/s41398-021-01713-z)
Supplement: Supplementary file 9 — Supplementary Table 9 [file 41398_2021_1713_MOESM9_ESM.xlsx]

## Sheet: Supplementary Table 8
Supplementary Table 9: Enrichment analysis for the associations driven by more than 10 SNPs adjusted for Bonferroni 5% correction.
PRS	TRAIT	Set	PRS.R2	Coefficient	P	Num_SNP
ASI	PEITANG	GO_1_PHOSPHATIDYLINOSITOL_BINDING	0.00771649	5.84024	5.60775e-09	50
ASI	SIP019	GO_ACTIN_FILAMENT_BUNDLE	0.00776139	5.83282	5.86119e-09	276
ASI	PEITANG	GO_MYOTUBE_CELL_DEVELOPMENT	0.00685238	-5.50102	4.00152e-08	180
ASI	SIP019	GO_CARDIAC_MUSCLE_CELL_DIFFERENTIATION	0.00677779	5.44789	5.38999e-08	515
ASI	PEITANG	GO_STRIATED_MUSCLE_CELL_DIFFERENTIATION	0.00671072	-5.44345	5.52508e-08	940
ASI	PEITANG	GO_RESPONSE_TO_MANGANESE_ION	0.00659656	-5.39662	7.16639e-08	38
ASI	SIP019	GO_ACTOMYOSIN	0.00644684	5.3123	1.13882e-07	320
ASI	PEITANG	GO_REGULATION_OF_MUSCLE_ADAPTATION	0.00634446	-5.29178	1.27327e-07	287
ASI	PEITANG	GO_MUSCLE_FIBER_DEVELOPMENT	0.00629996	-5.27306	1.40929e-07	301
ASI	PEITANG	GO_CELLULAR_RESPONSE_TO_MANGANESE_ION	0.00623965	-5.24759	1.61721e-07	31
CPD	PVRT GENUS	GO_ANION_SODIUM_SYMPORTER_ACTIVITY	0.0203029	9.93938	5.03922e-23	41
CPD	PVRT GENUS	GO_NEUROMUSCULAR_JUNCTION_DEVELOPMENT	0.0168952	9.04893	2.16448e-19	285
CPD	PEIT GENUS	GO_PHAGOCYTIC_VESICLE	0.0157453	8.74186	3.26579e-18	243
CPD	PEIT GENUS	GO_PHAGOCYTIC_VESICLE_MEMBRANE	0.0153444	8.62781	8.74943e-18	103
CPD	PEIT GENUS	GO_ANION_SODIUM_SYMPORTER_ACTIVITY	0.01502	8.53453	1.94144e-17	41
CPD	PVRT GENUS	GO_SODIUM_CHLORIDE_SYMPORTER_ACTIVITY	0.0141922	8.28053	1.63203e-16	37
CPD	PVRT GENUS	GO_POSITIVE_REGULATION_OF_INTERLEUKIN_6_BIOSYNTHETIC_PROCESS	0.0141377	8.26438	1.86509e-16	29
CPD	PEIT GENUS	GO_NEUROINFLAMMATORY_RESPONSE	0.0140654	8.25427	2.02696e-16	143
CPD	PVRT GENUS	GO_NEUROINFLAMMATORY_RESPONSE	0.0135774	8.09631	7.35997e-16	143
CPD	PVRT GENUS	GO_CELL	0.0132742	8.00397	1.54706e-15	3139
CPD	PVRT GENUS	GO_LEUKOCYTE_ACTIVATION_INVOLVED_IN_INFLAMMATORY_RESPONSE	0.0129956	7.91826	3.06135e-15	65
CPD	PEIT GENUS	GO_NEUROMUSCULAR_JUNCTION_DEVELOPMENT	0.0129052	7.90118	3.50458e-15	285
CPD	PVRT GENUS	GO_PHAGOCYTIC_VESICLE	0.0126294	7.80425	7.50807e-15	243
CPD	PVRT GENUS	GO_INTERLEUKIN_6_BIOSYNTHETIC_PROCESS	0.0126052	7.79665	7.96735e-15	44
CPD	PEIT GENUS	GO_ESTABLISHMENT_OR_MAINTENANCE_OF_CELL_POLARITY	0.0124791	-7.76773	9.98076e-15	827
CPD	PVRT GENUS	GO_AMYLOID_PRECURSOR_PROTEIN_METABOLIC_PROCESS	0.0124976	7.76283	1.03698e-14	155
CPD	PVRT GENUS	GO_MONOAMINE_TRANSMEMBRANE_TRANSPORTER_ACTIVITY	0.0122401	7.6813	1.94847e-14	33
CPD	PVRT GENUS	GO_SYNAPTIC_GROWTH_AT_NEUROMUSCULAR_JUNCTION	0.0120968	7.63554	2.76851e-14	52
CPD	PEIT GENUS	GO_GLIAL_CELL_ACTIVATION	0.012034	7.62596	2.97944e-14	104
CPD	PVRT GENUS	GO_STRESS_ACTIVATED_PROTEIN_KINASE_SIGNALING_CASCADE	0.0119616	7.59216	3.8554e-14	738
CPD	PVRT GENUS	GO_FEEDING_BEHAVIOR	0.0119287	7.5816	4.17857e-14	190
CPD	PVRT GENUS	GO_PHAGOCYTIC_VESICLE_MEMBRANE	0.0119277	7.58128	4.18883e-14	103
CPD	PVRT GENUS	GO_NEUROMUSCULAR_PROCESS_CONTROLLING_BALANCE	0.011867	7.56169	4.86065e-14	331
CPD	PEIT GENUS	GO_MAINTENANCE_OF_POSTSYNAPTIC_SPECIALIZATION_STRUCTURE	0.0117435	-7.53208	6.08251e-14	66
CPD	PVRT GENUS	GO_PLATELET_ALPHA_GRANULE_LUMEN	0.0117103	7.51091	7.13676e-14	144
CPD	PEIT GENUS	GO_OTOLITH_DEVELOPMENT	0.0116712	7.50856	7.265e-14	32
CPD	PEIT GENUS	GO_CELLULAR_RESPONSE_TO_POTASSIUM_ION	0.011637	-7.4974	7.90045e-14	82
CPD	PVRT GENUS	GO_POSITIVE_REGULATION_OF_PEPTIDYL_THREONINE_PHOSPHORYLATION	0.0116626	7.4954	8.0202e-14	102
CPD	PEIT GENUS	GO_ENDOCYTIC_VESICLE_MEMBRANE	0.0115922	7.48279	8.82001e-14	400
CPD	PEIT GENUS	GO_LEUKOCYTE_ACTIVATION_INVOLVED_IN_INFLAMMATORY_RESPONSE	0.0113443	7.40124	1.62181e-13	65
CPD	PEIT GENUS	GO_AMYLOID_PRECURSOR_PROTEIN_METABOLIC_PROCESS	0.0113289	7.39614	1.68452e-13	155
CPD	PVRT GENUS	GO_POSITIVE_REGULATION_OF_DENDRITIC_SPINE_MORPHOGENESIS	0.0113496	7.39279	1.7272e-13	96
CPD	PVRT GENUS	GO_AMYLOID_PRECURSOR_PROTEIN_CATABOLIC_PROCESS	0.011338	7.38893	1.77705e-13	118
CPD	PEIT GENUS	GO_POSITIVE_REGULATION_OF_INTERLEUKIN_6_BIOSYNTHETIC_PROCESS	0.0112595	7.37316	1.99775e-13	29
CPD	PEIT GENUS	GO_ERYTHROCYTE_MATURATION	0.0111503	7.33683	2.61255e-13	12
CPD	PVRT GENUS	GO_PLATELET_DEGRANULATION	0.0111796	7.33648	2.61981e-13	297
CPD	PVRT GENUS	GO_REGULATION_OF_AMYLOID_PRECURSOR_PROTEIN_CATABOLIC_PROCESS	0.0111669	7.33227	2.70237e-13	109
CPD	PVRT GENUS	GO_GLIAL_CELL_ACTIVATION	0.0110301	7.28666	3.77833e-13	104
CPD	PVRT GENUS	GO_CELLULAR_RESPONSE_TO_AMYLOID_BETA	0.010848	7.2255	5.90409e-13	185
CPD	PVRT GENUS	GO_CHEMOKINE_BIOSYNTHETIC_PROCESS	0.0108277	7.21864	6.20533e-13	18
CPD	PVRT GENUS	GO_INTERSTITIAL_MATRIX	0.0107342	-7.18702	7.8035e-13	131
CPD	PVRT GENUS	GO_ASTROCYTE_PROJECTION	0.01067	7.16523	9.1332e-13	23
CPD	PVRT GENUS	GO_PLATELET_ALPHA_GRANULE	0.0106596	7.16169	9.36861e-13	228
CPD	PEIT GENUS	GO_SODIUM_CHLORIDE_SYMPORTER_ACTIVITY	0.0106109	7.15498	9.83377e-13	37
CPD	PVRT GENUS	GO_REGULATION_OF_STRESS_ACTIVATED_PROTEIN_KINASE_SIGNALING_CASCADE	0.010607	7.14378	1.06583e-12	652
CPD	PVRT GENUS	GO_JNK_CASCADE	0.0105672	7.13022	1.17502e-12	642
CPD	PVRT GENUS	GO_RESPONSE_TO_AMYLOID_BETA	0.0105599	7.1277	1.19633e-12	218
CPD	PVRT GENUS	GO_RESPONSE_TO_CATECHOLAMINE	0.0105353	7.11927	1.27083e-12	441
CPD	PEIT GENUS	GO_STRESS_ACTIVATED_PROTEIN_KINASE_SIGNALING_CASCADE	0.0104442	7.09786	1.48156e-12	738
CPD	PVRT GENUS	GO_REGULATION_OF_PEPTIDYL_THREONINE_PHOSPHORYLATION	0.0104545	7.0916	1.54917e-12	128
CPD	PVRT GENUS	GO_OTOLITH_DEVELOPMENT	0.0104457	7.08856	1.58283e-12	32
CPD	PEIT GENUS	GO_REGULATION_OF_MICROTUBULE_BINDING	0.0103965	-7.08141	1.6659e-12	18
CPD	PEIT GENUS	GO_INTERLEUKIN_6_BIOSYNTHETIC_PROCESS	0.0103715	7.0728	1.77132e-12	44
CPD	PVRT GENUS	GO_SYNAPTIC_VESICLE_MEMBRANE	0.0103806	7.06618	1.85683e-12	500
CPD	PEIT GENUS	GO_H4_H2A_HISTONE_ACETYLTRANSFERASE_COMPLEX	0.0103386	-7.06142	1.92053e-12	22
CPD	PVRT GENUS	GO_FATTY_ACID_DERIVATIVE_BINDING	0.010333	7.04979	2.08661e-12	49
CPD	PVRT GENUS	GO_POSITIVE_REGULATION_OF_CHEMOKINE_BIOSYNTHETIC_PROCESS	0.010331	7.04909	2.09699e-12	15
CPD	PEIT GENUS	GO_FEEDING_BEHAVIOR	0.0102674	7.03681	2.28786e-12	190
CPD	PEIT GENUS	GO_REGULATION_OF_STRESS_ACTIVATED_PROTEIN_KINASE_SIGNALING_CASCADE	0.0102622	7.03498	2.31729e-12	652
CPD	PVRT GENUS	GO_NEGATIVE_REGULATION_OF_NEUROINFLAMMATORY_RESPONSE	0.0102688	7.02759	2.44228e-12	18
CPD	PEIT GENUS	GO_ESTABLISHMENT_OR_MAINTENANCE_OF_BIPOLAR_CELL_POLARITY	0.0101827	-7.00736	2.81766e-12	205
CPD	PVRT GENUS	GO_NEGATIVE_REGULATION_OF_MAST_CELL_ACTIVATION_INVOLVED_IN_IMMUNE_RESPONSE	0.0101752	-6.99511	3.07243e-12	14
CPD	PVRT GENUS	GO_NEURON_PROJECTION_ORGANIZATION	0.0101548	6.98799	3.23023e-12	490
CPD	PEIT GENUS	GO_HISTONE_H2A_ACETYLATION	0.0101008	-6.97882	3.44595e-12	17
CPD	PVRT GENUS	GO_NEGATIVE_REGULATION_OF_MAST_CELL_ACTIVATION	0.0100726	-6.95937	3.95077e-12	15
CPD	PEIT GENUS	GO_JNK_CASCADE	0.0100411	6.95787	3.99131e-12	642
CPD	PEIT GENUS	GO_HISTONE_H2B_UBIQUITINATION	0.00994561	-6.92436	5.04726e-12	18
CPD	PEIT GENUS	GO_RIBONUCLEOSIDE_MONOPHOSPHATE_METABOLIC_PROCESS	0.00989592	-6.90684	5.70325e-12	158
CPD	PVRT GENUS	GO_NEGATIVE_REGULATION_OF_LEUKOCYTE_ADHESION_TO_VASCULAR_ENDOTHELIAL_CELL	0.00987082	6.88845	6.48062e-12	11
CPD	PEIT GENUS	GO_PLATELET_ALPHA_GRANULE_LUMEN	0.00983447	6.88511	6.63367e-12	144
CPD	PVRT GENUS	GO_COPPER_ION_HOMEOSTASIS	0.00986033	6.88472	6.64954e-12	24
CPD	PVRT GENUS	GO_NEGATIVE_REGULATION_OF_TOLL_LIKE_RECEPTOR_SIGNALING_PATHWAY	0.00983827	6.87699	7.01921e-12	65
CPD	PEIT GENUS	GO_PHOSPHOLIPASE_BINDING	0.0097676	6.86139	7.81934e-12	23
CPD	PVRT GENUS	GO_ANIMAL_ORGAN_REGENERATION	0.00978587	6.85844	7.98166e-12	195
CPD	PVRT GENUS	GO_H4_H2A_HISTONE_ACETYLTRANSFERASE_COMPLEX	0.00977978	-6.85626	8.10182e-12	22
CPD	PEIT GENUS	GO_POSITIVE_REGULATION_OF_GLUTAMATE_RECEPTOR_SIGNALING_PATHWAY	0.00975302	6.85622	8.10479e-12	78
CPD	PVRT GENUS	GO_CILIARY_ROOTLET	0.00974178	6.84278	8.89338e-12	21
CPD	PEIT GENUS	GO_RESPONSE_TO_BIOTIC_STIMULUS	0.00969435	6.83533	9.36292e-12	2776
CPD	PEIT GENUS	GO_SYNAPTIC_GROWTH_AT_NEUROMUSCULAR_JUNCTION	0.00963742	6.815	1.07701e-11	52
CPD	PVRT GENUS	GO_MYELOID_LEUKOCYTE_DIFFERENTIATION	0.00964796	6.80937	1.11946e-11	458
CPD	PEIT GENUS	GO_AMYLOID_PRECURSOR_PROTEIN_CATABOLIC_PROCESS	0.00957266	6.79182	1.26299e-11	118
CPD	PEIT GENUS	GO_FATTY_ACID_DERIVATIVE_BINDING	0.00949957	6.76556	1.51174e-11	49
CPD	PEIT GENUS	GO_MRNA_5_UTR_BINDING	0.009493	-6.76319	1.53637e-11	22
CPD	PVRT GENUS	GO_ANION_CATION_SYMPORTER_ACTIVITY	0.00940604	6.72253	2.02649e-11	66
CPD	PEIT GENUS	GO_MONOAMINE_TRANSMEMBRANE_TRANSPORTER_ACTIVITY	0.00936364	6.71645	2.11205e-11	33
CPD	PEIT GENUS	GO_STRUCTURAL_CONSTITUENT_OF_POSTSYNAPSE	0.0093564	-6.71382	2.15002e-11	94
CPD	SIP018	GO_CELL	0.0102046	-6.70448	2.2906e-11	3139
CPD	PEIT GENUS	GO_MALE_MEIOTIC_NUCLEAR_DIVISION	0.00931689	6.69948	2.36949e-11	48
CPD	PVRT GENUS	GO_ONE_CARBON_COMPOUND_TRANSPORT	0.00930816	-6.6871	2.57657e-11	33
CPD	PVRT GENUS	GO_HISTONE_H2A_ACETYLATION	0.00928737	-6.67952	2.71145e-11	17
CPD	PEIT GENUS	GO_VESICLE_DOCKING	0.00923989	6.67145	2.86375e-11	225
CPD	PEIT GENUS	GO_GDP_METABOLIC_PROCESS	0.00914883	-6.63814	3.58293e-11	88
CPD	PEIT GENUS	GO_GMP_METABOLIC_PROCESS	0.00914883	-6.63814	3.58293e-11	88
CPD	PEIT GENUS	GO_GUANYLATE_KINASE_ACTIVITY	0.00914883	-6.63814	3.58293e-11	88
CPD	PEIT GENUS	GO_CELL	0.00912598	6.62976	3.79022e-11	3139
CPD	PVRT GENUS	GO_CELLULAR_HOMEOSTASIS	0.00912044	6.6186	4.08416e-11	2950
CPD	PVRT GENUS	GO_ION_HOMEOSTASIS	0.00909284	6.60845	4.37048e-11	2676
CPD	PEIT GENUS	GO_TRANS_GOLGI_NETWORK_MEMBRANE	0.00900822	6.5864	5.06429e-11	193
CPD	PEIT GENUS	GO_MYELOID_LEUKOCYTE_DIFFERENTIATION	0.0089759	6.57444	5.4837e-11	458
CPD	PVRT GENUS	GO_AMYLOID_BETA_FORMATION	0.00896091	6.55987	6.04167e-11	99
CPD	PEIT GENUS	GO_REGULATION_OF_NEURONAL_SYNAPTIC_PLASTICITY	0.00892465	6.55546	6.22088e-11	247
CPD	PEIT GENUS	GO_REGULATION_OF_AMYLOID_PRECURSOR_PROTEIN_CATABOLIC_PROCESS	0.00890796	6.54926	6.48183e-11	109
CPD	PEIT GENUS	GO_PROTEIN_LOCALIZATION_TO_PRESYNAPSE	0.00890264	-6.54728	6.56727e-11	77
CPD	PVRT GENUS	GO_HOMEOSTATIC_PROCESS	0.00889236	6.53445	7.1489e-11	5664
CPD	SIP018	GO_METAL_ION_HOMEOSTASIS	0.00967205	-6.52536	7.59198e-11	2299
CPD	SIP018	GO_REGULATION_OF_CYTOSOLIC_CALCIUM_ION_CONCENTRATION	0.00963372	-6.51229	8.27608e-11	1499
CPD	PEIT GENUS	GO_INTRINSIC_APOPTOTIC_SIGNALING_PATHWAY_IN_RESPONSE_TO_ENDOPLASMIC_RETICULUM_STRESS	0.00878954	6.50513	8.67554e-11	139
CPD	PVRT GENUS	GO_MYELOID_CELL_DIFFERENTIATION	0.00880906	6.50347	8.7712e-11	787
CPD	PEIT GENUS	GO_CHEMOKINE_BIOSYNTHETIC_PROCESS	0.00876287	6.49517	9.26431e-11	18
CPD	PVRT GENUS	GO_METAL_ION_HOMEOSTASIS	0.00876138	6.48565	9.86043e-11	2299
CPD	PEIT GENUS	GO_CELLULAR_RESPONSE_TO_AMYLOID_BETA	0.00870644	6.47401	1.06451e-10	185
CPD	PVRT GENUS	GO_ESTABLISHMENT_OR_MAINTENANCE_OF_CELL_POLARITY	0.0087079	-6.46567	1.12441e-10	827
CPD	PVRT GENUS	GO_DOPAMINE_RECEPTOR_SIGNALING_PATHWAY	0.00869818	6.462	1.15157e-10	172
CPD	PVRT GENUS	GO_CELLULAR_COPPER_ION_HOMEOSTASIS	0.00867837	6.45457	1.20896e-10	20
CPD	PVRT GENUS	GO_REGULATION_OF_MELANOCYTE_DIFFERENTIATION	0.00867389	6.45288	1.22233e-10	36
CPD	PVRT GENUS	GO_POSTREPLICATION_REPAIR	0.0086627	6.44867	1.25639e-10	67
CPD	PEIT GENUS	GO_NEGATIVE_REGULATION_OF_TOLL_LIKE_RECEPTOR_SIGNALING_PATHWAY	0.00861635	6.44008	1.32885e-10	65
CPD	PVRT GENUS	GO_POSITIVE_REGULATION_OF_MELANOCYTE_DIFFERENTIATION	0.00862016	6.43268	1.39474e-10	32
CPD	PEIT GENUS	GO_SCAVENGER_RECEPTOR_ACTIVITY	0.00859463	6.43188	1.40187e-10	183
CPD	PVRT GENUS	GO_NEGATIVE_REGULATION_OF_HORMONE_SECRETION	0.00861322	6.43005	1.41873e-10	102
CPD	PEIT GENUS	GO_RESPONSE_TO_POTASSIUM_ION	0.0085801	-6.4264	1.45295e-10	88
CPD	PEIT GENUS	GO_MINERALOCORTICOID_SECRETION	0.00857107	6.42297	1.48562e-10	11
CPD	PVRT GENUS	GO_POSITIVE_REGULATION_OF_CELL_CYCLE_G2_M_PHASE_TRANSITION	0.00857822	6.41683	1.54604e-10	98
CPD	PVRT GENUS	GO_REGULATION_OF_AMYLOID_BETA_FORMATION	0.0085752	6.4157	1.55755e-10	91
CPD	PEIT GENUS	GO_NUCLEOLUS	0.0085512	6.41547	1.56012e-10	1857
CPD	PVRT GENUS	GO_METAL_ION_TRANSPORT	0.0085573	6.40894	1.62755e-10	3711
CPD	PEIT GENUS	GO_PURINE_NUCLEOSIDE_MONOPHOSPHATE_METABOLIC_PROCESS	0.008524	-6.40513	1.66819e-10	141
CPD	PVRT GENUS	GO_VESICLE_DOCKING	0.00853699	6.40126	1.71079e-10	225
CPD	PVRT GENUS	GO_RESPONSE_TO_DOPAMINE	0.00846852	6.37529	2.0241e-10	254
CPD	PVRT GENUS	GO_NEGATIVE_REGULATION_OF_CELL_DEVELOPMENT	0.00838603	6.34384	2.47877e-10	1392
CPD	PEIT GENUS	GO_REGULATION_OF_OXIDATIVE_PHOSPHORYLATION	0.00832207	6.32807	2.74316e-10	18
CPD	PVRT GENUS	GO_CATION_TRANSPORT	0.0083405	6.32643	2.77215e-10	4524
CPD	PVRT GENUS	GO_INTERLEUKIN_1_BIOSYNTHETIC_PROCESS	0.00824126	6.28833	3.53758e-10	13
CPD	PVRT GENUS	GO_POSITIVE_REGULATION_OF_INTERLEUKIN_1_BIOSYNTHETIC_PROCESS	0.00824126	6.28833	3.53758e-10	13
CPD	PVRT GENUS	GO_INTERLEUKIN_1_BETA_BIOSYNTHETIC_PROCESS	0.00824126	6.28833	3.53758e-10	13
CPD	PVRT GENUS	GO_POSITIVE_REGULATION_OF_AMYLOID_BETA_FORMATION	0.00822741	6.28299	3.66005e-10	56
CPD	PVRT GENUS	GO_NADPH_BINDING	0.00821818	-6.27942	3.744e-10	31
CPD	PEIT GENUS	GO_SYNAPTIC_VESICLE_MEMBRANE	0.0081852	6.27533	3.84323e-10	500
CPD	PEIT GENUS	GO_CEREBRAL_CORTEX_TANGENTIAL_MIGRATION	0.00818416	6.27492	3.85308e-10	112
CPD	PVRT GENUS	GO_POSITIVE_REGULATION_OF_TUMOR_NECROSIS_FACTOR_BIOSYNTHETIC_PROCESS	0.00819568	6.27075	3.95688e-10	55
CPD	SIP020	GO_ANION_SODIUM_SYMPORTER_ACTIVITY	0.00884833	-6.26658	4.06307e-10	41
CPD	PEIT GENUS	GO_TELOMERASE_HOLOENZYME_COMPLEX	0.00815674	6.26432	4.12248e-10	28
CPD	PEIT GENUS	GO_ONE_CARBON_COMPOUND_TRANSPORT	0.00814886	-6.26125	4.20326e-10	33
CPD	PVRT GENUS	GO_SPINDLE_MIDZONE	0.00816486	6.25884	4.26815e-10	57
CPD	PVRT GENUS	GO_PIGMENT_GRANULE_ORGANIZATION	0.00815977	6.25687	4.32191e-10	56
CPD	PEIT GENUS	GO_REGULATION_OF_ENDOCRINE_PROCESS	0.00813263	6.25494	4.3748e-10	54
CPD	SIP017	GO_CELL	0.00879723	-6.24939	4.53194e-10	3139
CPD	PEIT GENUS	GO_HOMEOSTASIS_OF_NUMBER_OF_CELLS	0.00810852	6.24557	4.64256e-10	446
CPD	SIP018	GO_DIVALENT_INORGANIC_CATION_HOMEOSTASIS	0.00886024	-6.24283	4.72417e-10	1981
CPD	PVRT GENUS	GO_NEGATIVE_REGULATION_OF_COLLAGEN_METABOLIC_PROCESS	0.00811853	6.24088	4.7829e-10	22
CPD	PEIT GENUS	GO_NUCLEOSIDE_MONOPHOSPHATE_METABOLIC_PROCESS	0.00809126	-6.23887	4.8443e-10	199
CPD	SIP020	GO_CELL	0.00876261	-6.23586	4.93717e-10	3139
CPD	PEIT GENUS	GO_NEGATIVE_REGULATION_OF_INTERLEUKIN_8_SECRETION	0.00807745	6.23351	5.01199e-10	13
CPD	PEIT GENUS	GO_POSITIVE_REGULATION_OF_CHEMOKINE_BIOSYNTHETIC_PROCESS	0.00806867	6.23006	5.12164e-10	15
CPD	PEIT GENUS	GO_POSTREPLICATION_REPAIR	0.0080659	6.22899	5.15673e-10	67
CPD	PEIT GENUS	GO_MYELOID_CELL_DIFFERENTIATION	0.00806264	6.22773	5.19831e-10	787
CPD	PVRT GENUS	GO_REGULATION_OF_DEVELOPMENTAL_PIGMENTATION	0.00807334	6.22331	5.34472e-10	51
CPD	PVRT GENUS	GO_CGMP_METABOLIC_PROCESS	0.00804724	-6.21317	5.69875e-10	158
CPD	PVRT GENUS	GO_AMYLOID_BETA_METABOLIC_PROCESS	0.00804481	6.21221	5.7329e-10	144
CPD	PEIT GENUS	GO_ANTEROGRADE_AXONAL_PROTEIN_TRANSPORT	0.00802206	-6.21188	5.7451e-10	73
CPD	SIP020	GO_METAL_ION_HOMEOSTASIS	0.00868427	-6.20767	5.89977e-10	2299
CPD	PEIT GENUS	GO_LONG_CHAIN_FATTY_ACID_BINDING	0.00799237	6.20027	6.18123e-10	19
CPD	PVRT GENUS	GO_PROTEIN_LOCALIZATION_TO_CELL_CORTEX	0.00801383	6.20014	6.18662e-10	25
CPD	PVRT GENUS	GO_REGULATION_OF_SPONTANEOUS_SYNAPTIC_TRANSMISSION	0.00801352	6.19999	6.19134e-10	18
CPD	PVRT GENUS	GO_POSITIVE_REGULATION_OF_ENDOTHELIAL_CELL_CHEMOTAXIS_BY_VEGF_ACTIVATED_VASCULAR_ENDOTHELIAL_GROWTH_FACTOR_RECEPTOR_SIGNALING_PATHWAY	0.00801324	6.19992	6.19558e-10	27
CPD	PVRT GENUS	GO_SULFATE_TRANSPORT	0.00797591	6.18533	6.79097e-10	30
CPD	PVRT GENUS	GO_SULFATE_TRANSMEMBRANE_TRANSPORTER_ACTIVITY	0.00797591	6.18533	6.79097e-10	30
CPD	PEIT GENUS	GO_PROTEIN_LOCALIZATION_TO_CELL_CORTEX	0.0079541	6.18527	6.79278e-10	25
CPD	SIP017	GO_METAL_ION_HOMEOSTASIS	0.0086004	-6.17843	7.09098e-10	2299
CPD	PEIT GENUS	GO_POSITIVE_REGULATION_OF_DENDRITIC_SPINE_MORPHOGENESIS	0.00793048	6.176	7.19996e-10	96
CPD	PEIT GENUS	GO_TOR_SIGNALING	0.00791604	-6.17032	7.46087e-10	262
CPD	PEIT GENUS	GO_PLATELET_ALPHA_GRANULE	0.00791082	6.16827	7.5575e-10	228
CPD	SIP020	GO_CELLULAR_HOMEOSTASIS	0.00856312	-6.16383	7.77093e-10	2950
CPD	PVRT GENUS	GO_GLOSSOPHARYNGEAL_NERVE_DEVELOPMENT	0.00791972	-6.16329	7.79689e-10	93
CPD	PEIT GENUS	GO_CARGO_RECEPTOR_ACTIVITY	0.00789247	6.16105	7.90726e-10	276
CPD	PVRT GENUS	GO_MITOCHONDRIAL_FUSION	0.007914	-6.16105	7.90736e-10	67
CPD	PVRT GENUS	GO_REGULATION_OF_DOPAMINE_RECEPTOR_SIGNALING_PATHWAY	0.00790097	6.15591	8.16478e-10	71
CPD	PEIT GENUS	GO_AXO_DENDRITIC_PROTEIN_TRANSPORT	0.00787453	-6.15398	8.26485e-10	75
CPD	PEIT GENUS	GO_REGULATION_OF_GLYCOPROTEIN_METABOLIC_PROCESS	0.007873	6.15338	8.29597e-10	144
CPD	PEIT GENUS	GO_METAL_ION_TRANSPORT	0.00786554	6.15041	8.44992e-10	3711
CPD	PVRT GENUS	GO_NEGATIVE_REGULATION_OF_TOLL_LIKE_RECEPTOR_4_SIGNALING_PATHWAY	0.00787977	6.14757	8.60155e-10	24
CPD	PEIT GENUS	GO_CILIARY_BASAL_BODY	0.0078485	-6.1437	8.81243e-10	258
CPD	PEIT GENUS	GO_ZYMOGEN_GRANULE	0.00783479	6.13828	9.11546e-10	15
CPD	PVRT GENUS	GO_SYNTAXIN_1_BINDING	0.00784738	6.13482	9.31462e-10	153
CPD	PVRT GENUS	GO_RESPONSE_TO_MACROPHAGE_COLONY_STIMULATING_FACTOR	0.00784196	-6.13269	9.43947e-10	33
CPD	PVRT GENUS	GO_DIVALENT_INORGANIC_CATION_TRANSPORT	0.00784034	6.13203	9.47734e-10	2147
CPD	PEIT GENUS	GO_POSITIVE_REGULATION_OF_PEPTIDYL_THREONINE_PHOSPHORYLATION	0.00778984	6.12048	1.01838e-09	102
CPD	PEIT GENUS	GO_REGULATION_OF_MELANOCYTE_DIFFERENTIATION	0.00776004	6.10867	1.09604e-09	36
CPD	PVRT GENUS	GO_MITOCHONDRION_MORPHOGENESIS	0.00777209	-6.10504	1.12091e-09	55
CPD	PVRT GENUS	GO_NEGATIVE_REGULATION_OF_PEPTIDE_HORMONE_SECRETION	0.00773797	6.09152	1.21903e-09	79
CPD	PVRT GENUS	GO_NEURON_PROJECTION_MAINTENANCE	0.00773123	6.08883	1.2394e-09	32
CPD	PEIT GENUS	GO_PLATELET_DEGRANULATION	0.00769499	6.08278	1.28675e-09	297
CPD	PVRT GENUS	GO_REGULATION_OF_RETROGRADE_PROTEIN_TRANSPORT_ER_TO_CYTOSOL	0.00768803	6.07167	1.37832e-09	20
CPD	PVRT GENUS	GO_LONG_CHAIN_FATTY_ACID_BINDING	0.00768778	6.07156	1.37916e-09	19
CPD	PVRT GENUS	GO_REGULATION_OF_DENDRITIC_SPINE_MORPHOGENESIS	0.00768435	6.07019	1.39086e-09	208
CPD	SIP018	GO_CELLULAR_HOMEOSTASIS	0.00836234	-6.0633	1.45132e-09	2950
CPD	PEIT GENUS	GO_POSITIVE_REGULATION_OF_MELANOCYTE_DIFFERENTIATION	0.00760939	6.04855	1.58919e-09	32
CPD	PEIT GENUS	GO_NEGATIVE_REGULATION_OF_MAST_CELL_ACTIVATION	0.00758534	-6.03887	1.68634e-09	15
CPD	PEIT GENUS	GO_RESPIRATORY_CHAIN_COMPLEX_IV_ASSEMBLY	0.0075713	6.03327	1.74576e-09	25
CPD	PEIT GENUS	GO_NEGATIVE_REGULATION_OF_MAST_CELL_ACTIVATION_INVOLVED_IN_IMMUNE_RESPONSE	0.00756668	-6.0314	1.76577e-09	14
CPD	PVRT GENUS	GO_GDP_DISSOCIATION_INHIBITOR_ACTIVITY	0.00758221	-6.02936	1.78814e-09	16
CPD	PVRT GENUS	GO_CARGO_RECEPTOR_ACTIVITY	0.00757466	6.02634	1.82166e-09	276
CPD	PEIT GENUS	GO_NEGATIVE_REGULATION_OF_LEUKOCYTE_ADHESION_TO_VASCULAR_ENDOTHELIAL_CELL	0.00754172	6.02139	1.87789e-09	11
CPD	PVRT GENUS	GO_NUCLEAR_ENVELOPE_LUMEN	0.00756093	6.0208	1.88425e-09	31
CPD	SIP017	GO_REGULATION_OF_CYTOSOLIC_CALCIUM_ION_CONCENTRATION	0.00815217	-6.01384	1.96652e-09	1499
CPD	PVRT GENUS	GO_REGULATION_OF_CELLULAR_RESPONSE_TO_STRESS	0.00752517	6.00646	2.0575e-09	1519
CPD	PEIT GENUS	GO_TOLL_LIKE_RECEPTOR_2_SIGNALING_PATHWAY	0.00750079	6.00488	2.07744e-09	25
CPD	PVRT GENUS	GO_RESPONSE_TO_CYTOKINE	0.00751496	6.00233	2.10986e-09	2350
CPD	PEIT GENUS	GO_VESICLE_DOCKING_INVOLVED_IN_EXOCYTOSIS	0.00749253	6.00153	2.12022e-09	153
CPD	PVRT GENUS	GO_MICROGLIA_DIFFERENTIATION	0.00749501	5.99431	2.216e-09	20
CPD	PVRT GENUS	GO_POSITIVE_REGULATION_OF_PHOSPHATIDYLINOSITOL_3_KINASE_SIGNALING	0.00748748	5.99125	2.25744e-09	387
CPD	SIP018	GO_ION_HOMEOSTASIS	0.00816306	-5.98998	2.27497e-09	2676
CPD	PEIT GENUS	GO_POSITIVE_REGULATION_OF_CELL_JUNCTION_ASSEMBLY	0.00744483	5.98222	2.385e-09	117
CPD	PVRT GENUS	GO_POSITIVE_REGULATION_OF_CELL_MIGRATION_BY_VASCULAR_ENDOTHELIAL_GROWTH_FACTOR_SIGNALING_PATHWAY	0.00746142	5.98073	2.40697e-09	31
CPD	PEIT GENUS	GO_CILIARY_ROOTLET	0.0074399	5.98022	2.41416e-09	21
CPD	PVRT GENUS	GO_CELLULAR_ION_HOMEOSTASIS	0.00745542	5.9783	2.44275e-09	2254
CPD	PVRT GENUS	GO_PEPTIDYL_THREONINE_MODIFICATION	0.00744567	5.97435	2.50208e-09	417
CPD	PEIT GENUS	GO_ACTIVATION_OF_MAPKK_ACTIVITY	0.00742097	5.97254	2.52964e-09	139
CPD	PEIT GENUS	GO_REGULATION_OF_NAD_P_H_OXIDASE_ACTIVITY	0.00739268	5.96107	2.71252e-09	11
CPD	PVRT GENUS	GO_COLLATERAL_SPROUTING_IN_ABSENCE_OF_INJURY	0.00740455	5.95768	2.76851e-09	26
CPD	PEIT GENUS	GO_PROTEIN_K11_LINKED_DEUBIQUITINATION	0.00737301	5.95307	2.84743e-09	19
CPD	PEIT GENUS	GO_AMINO_ACID_CATION_SYMPORTER_ACTIVITY	0.00736002	-5.94777	2.94018e-09	87
CPD	PVRT GENUS	GO_TRANSLESION_SYNTHESIS	0.00737691	5.94645	2.96338e-09	49
CPD	PVRT GENUS	GO_ZYMOGEN_GRANULE	0.00737494	5.94566	2.97779e-09	15
CPD	PEIT GENUS	GO_CYTOCHROME_COMPLEX_ASSEMBLY	0.00734937	5.94343	3.01849e-09	28
CPD	PVRT GENUS	GO_REGULATION_OF_AMYLOID_FIBRIL_FORMATION	0.00736834	5.94298	3.02655e-09	21
CPD	PVRT GENUS	GO_POSITIVE_REGULATION_OF_GLUTAMATE_RECEPTOR_SIGNALING_PATHWAY	0.00736483	5.94155	3.05286e-09	78
CPD	PVRT GENUS	GO_NEGATIVE_REGULATION_OF_PEPTIDE_SECRETION	0.0073495	5.93533	3.17021e-09	357
CPD	PVRT GENUS	GO_POSITIVE_REGULATION_OF_NUCLEOBASE_CONTAINING_COMPOUND_TRANSPORT	0.00734282	5.93261	3.22278e-09	15
CPD	PEIT GENUS	GO_POSITIVE_REGULATION_OF_TUMOR_NECROSIS_FACTOR_BIOSYNTHETIC_PROCESS	0.00730141	5.92382	3.39782e-09	55
CPD	PEIT GENUS	GO_MAP_KINASE_PHOSPHATASE_ACTIVITY	0.00728357	-5.91651	3.55079e-09	10
CPD	PVRT GENUS	GO_ADENYLATE_CYCLASE_BINDING	0.00728011	5.907	3.76075e-09	96
CPD	SIP017	GO_ADENYLATE_CYCLASE_BINDING	0.00786498	-5.90604	3.78212e-09	96
CPD	PVRT GENUS	GO_REGULATION_OF_OLIGODENDROCYTE_DIFFERENTIATION	0.00727173	5.90356	3.83914e-09	127
CPD	PEIT GENUS	GO_DIACYLGLYCEROL_BINDING	0.00724867	5.90223	3.87027e-09	68
CPD	PVRT GENUS	GO_AMYLOID_FIBRIL_FORMATION	0.00725836	5.89809	3.9676e-09	49
CPD	PEIT GENUS	GO_ZINC_ION_TRANSMEMBRANE_TRANSPORTER_ACTIVITY	0.00723423	-5.8963	4.01073e-09	71
CPD	PEIT GENUS	GO_ION_HOMEOSTASIS	0.00722135	5.89101	4.14025e-09	2676
CPD	PEIT GENUS	GO_RIBONUCLEOPROTEIN_COMPLEX_BINDING	0.0072192	5.89011	4.16229e-09	106
CPD	PEIT GENUS	GO_DIVALENT_INORGANIC_CATION_TRANSPORT	0.00721794	5.88959	4.17526e-09	2147
CPD	SIP017	GO_ION_HOMEOSTASIS	0.00781577	-5.88739	4.23077e-09	2676
CPD	PVRT GENUS	GO_POSITIVE_REGULATION_OF_CYTOKINE_BIOSYNTHETIC_PROCESS	0.00722295	5.88357	4.32894e-09	115
CPD	PVRT GENUS	GO_REGULATION_OF_NAD_P_H_OXIDASE_ACTIVITY	0.00722119	5.88284	4.34779e-09	11
CPD	PEIT GENUS	GO_ENDOTHELIAL_CELL_MATRIX_ADHESION	0.00720085	5.88254	4.35515e-09	12
CPD	PVRT GENUS	GO_REGULATION_OF_PIGMENT_CELL_DIFFERENTIATION	0.00721571	5.88059	4.40689e-09	38
CPD	PEIT GENUS	GO_RESPONSE_TO_MACROPHAGE_COLONY_STIMULATING_FACTOR	0.00717524	-5.87199	4.63947e-09	33
CPD	PEIT GENUS	GO_COPPER_ION_HOMEOSTASIS	0.00717153	5.87048	4.68215e-09	24
CPD	PVRT GENUS	GO_REGULATION_OF_NEURONAL_SYNAPTIC_PLASTICITY	0.0071394	5.84915	5.31777e-09	247
CPD	PEIT GENUS	GO_SIGNALING_RECEPTOR_BINDING	0.00710852	5.84442	5.4703e-09	4098
CPD	SIP020	GO_REGULATION_OF_CYTOSOLIC_CALCIUM_ION_CONCENTRATION	0.00769637	-5.84086	5.58746e-09	1499
CPD	PVRT GENUS	GO_ICOSATETRAENOIC_ACID_BINDING	0.00711854	5.84055	5.59812e-09	14
CPD	PVRT GENUS	GO_ICOSANOID_BINDING	0.00711852	5.84053	5.59835e-09	13
CPD	PVRT GENUS	GO_ARACHIDONIC_ACID_BINDING	0.00711852	5.84053	5.59835e-09	13
CPD	PVRT GENUS	GO_UREA_TRANSMEMBRANE_TRANSPORTER_ACTIVITY	0.00710718	-5.83584	5.75695e-09	27
CPD	PEIT GENUS	GO_MALE_MEIOSIS_I	0.00708663	5.83532	5.77419e-09	26
CPD	PVRT GENUS	GO_NEGATIVE_REGULATION_OF_TOR_SIGNALING	0.00709963	-5.8327	5.86506e-09	58
CPD	PVRT GENUS	GO_SUCKLING_BEHAVIOR	0.00709828	5.83214	5.88451e-09	36
CPD	PEIT GENUS	GO_NEGATIVE_REGULATION_OF_NEUROINFLAMMATORY_RESPONSE	0.00707469	5.83038	5.94702e-09	18
CPD	PVRT GENUS	GO_KINOCILIUM	0.00709337	-5.83011	5.95606e-09	19
CPD	SIP017	GO_CELLULAR_HOMEOSTASIS	0.00764839	-5.8235	6.19524e-09	2950
CPD	SIP020	GO_ION_HOMEOSTASIS	0.00764704	-5.82195	6.25208e-09	2676
CPD	PVRT GENUS	GO_UREA_TRANSPORT	0.00707027	-5.82054	6.3048e-09	29
CPD	PEIT GENUS	GO_L_GLUTAMATE_IMPORT	0.00704994	-5.82008	6.32174e-09	59
CPD	PEIT GENUS	GO_ENDOPLASMIC_RETICULUM	0.00703293	5.81302	6.59307e-09	3742
CPD	PVRT GENUS	GO_QUINOLINATE_METABOLIC_PROCESS	0.00703278	-5.80496	6.91473e-09	15
CPD	PVRT GENUS	GO_ANATOMICAL_STRUCTURE_HOMEOSTASIS	0.00702295	5.80086	7.08421e-09	1124
CPD	PEIT GENUS	GO_NEGATIVE_REGULATION_OF_NUCLEOTIDE_BIOSYNTHETIC_PROCESS	0.00699491	-5.79713	7.24222e-09	36
CPD	PVRT GENUS	GO_INDOLE_CONTAINING_COMPOUND_METABOLIC_PROCESS	0.0070113	-5.79602	7.29046e-09	81
CPD	PVRT GENUS	GO_NOREPINEPHRINE_UPTAKE	0.00701029	5.7956	7.30856e-09	20
CPD	PEIT GENUS	GO_VACUOLAR_ACIDIFICATION	0.00697985	5.79085	7.51664e-09	36
CPD	PEIT GENUS	GO_GDP_DISSOCIATION_INHIBITOR_ACTIVITY	0.00697431	-5.78853	7.62027e-09	16
CPD	PVRT GENUS	GO_STEROID_ESTERIFICATION	0.00697927	5.78264	7.88899e-09	18
CPD	PVRT GENUS	GO_PARTURITION	0.00697773	5.78202	7.91898e-09	60
CPD	PEIT GENUS	GO_AMYLOID_BETA_METABOLIC_PROCESS	0.00695858	5.78195	7.92215e-09	144
CPD	SIP018	GO_SYNAPTIC_VESICLE_MEMBRANE	0.00760431	-5.77964	8.0307e-09	500
CPD	PEIT GENUS	GO_RESPONSE_TO_CYTOKINE	0.00693875	5.77363	8.31982e-09	2350
CPD	PEIT GENUS	GO_AMINO_ACID_SODIUM_SYMPORTER_ACTIVITY	0.00693431	-5.77177	8.41166e-09	85
CPD	PVRT GENUS	GO_RESPONSE_TO_MANGANESE_ION	0.0069422	5.76717	8.64338e-09	35
CPD	SIP017	GO_DIVALENT_INORGANIC_CATION_HOMEOSTASIS	0.00748126	-5.759	9.06818e-09	1981
CPD	PEIT GENUS	GO_CGMP_METABOLIC_PROCESS	0.00690186	-5.75814	9.11379e-09	158
CPD	PEIT GENUS	GO_ICOSATETRAENOIC_ACID_BINDING	0.00690155	5.75802	9.12088e-09	14
CPD	PEIT GENUS	GO_ICOSANOID_BINDING	0.00690069	5.75766	9.1402e-09	13
CPD	PEIT GENUS	GO_ARACHIDONIC_ACID_BINDING	0.00690069	5.75766	9.1402e-09	13
CPD	PVRT GENUS	GO_ZYMOGEN_GRANULE_MEMBRANE	0.00691647	5.75637	9.20914e-09	12
CPD	PEIT GENUS	GO_RESPONSE_TO_AMYLOID_BETA	0.0068947	5.75513	9.2764e-09	218
CPD	PVRT GENUS	GO_DEVELOPMENTAL_PIGMENTATION	0.00688868	5.74471	9.86184e-09	143
CPD	PVRT GENUS	GO_TRANS_GOLGI_NETWORK_MEMBRANE	0.00687335	5.73826	1.02415e-08	193
CPD	PEIT GENUS	GO_NEGATIVE_REGULATION_OF_TOLL_LIKE_RECEPTOR_2_SIGNALING_PATHWAY	0.0068529	5.73755	1.02858e-08	12
CPD	SIP018	GO_CELLULAR_ION_HOMEOSTASIS	0.00749379	-5.73715	1.03082e-08	2254
CPD	PVRT GENUS	GO_MAINTENANCE_OF_POSTSYNAPTIC_SPECIALIZATION_STRUCTURE	0.00686773	-5.73588	1.03843e-08	66
CPD	PVRT GENUS	GO_POSITIVE_REGULATION_OF_SYNAPSE_MATURATION	0.00686073	5.73294	1.05652e-08	85
CPD	PVRT GENUS	GO_ENDOCRINE_HORMONE_SECRETION	0.0068541	5.73015	1.07392e-08	49
CPD	PVRT GENUS	GO_CELLULAR_RESPONSE_TO_POTASSIUM_ION	0.00684994	-5.72839	1.08497e-08	82
CPD	PVRT GENUS	GO_TELOMERASE_HOLOENZYME_COMPLEX	0.00684225	5.72516	1.10573e-08	28
CPD	SIP018	GO_H4_HISTONE_ACETYLTRANSFERASE_COMPLEX	0.00745773	5.72322	1.11832e-08	42
CPD	PEIT GENUS	GO_NEURON_PROJECTION_ORGANIZATION	0.0068125	5.72045	1.13658e-08	490
CPD	SIP018	GO_DIVALENT_INORGANIC_CATION_TRANSPORT	0.00745033	-5.72036	1.13718e-08	2147
CPD	PEIT GENUS	GO_CELLULAR_COPPER_ION_HOMEOSTASIS	0.00680993	5.71935	1.14381e-08	20
CPD	PVRT GENUS	GO_HOMEOSTASIS_OF_NUMBER_OF_CELLS	0.00682745	5.71893	1.14681e-08	446
CPD	PEIT GENUS	GO_REGULATION_OF_LONG_TERM_NEURONAL_SYNAPTIC_PLASTICITY	0.00680529	5.71739	1.15701e-08	108
CPD	SIP020	GO_SYNAPTIC_VESICLE_MEMBRANE	0.00736402	-5.71235	1.19168e-08	500
CPD	PEIT GENUS	GO_NEGATIVE_REGULATION_OF_COLLAGEN_METABOLIC_PROCESS	0.00677476	5.70445	1.24769e-08	22
CPD	PVRT GENUS	GO_REGULATION_OF_CYTOSOLIC_CALCIUM_ION_CONCENTRATION	0.00679215	5.704	1.25106e-08	1499
CPD	PVRT GENUS	GO_DICARBOXYLIC_ACID_TRANSMEMBRANE_TRANSPORTER_ACTIVITY	0.00679119	5.70359	1.25401e-08	138
CPD	PVRT GENUS	GO_POSITIVE_REGULATION_OF_DNA_LIGATION	0.00678597	-5.70137	1.27027e-08	17
CPD	PEIT GENUS	GO_NEUROMUSCULAR_PROCESS_CONTROLLING_BALANCE	0.00675997	5.69818	1.29413e-08	331
CPD	PEIT GENUS	GO_ZYMOGEN_GRANULE_MEMBRANE	0.00675712	5.69697	1.30328e-08	12
CPD	SIP018	GO_ADENYLATE_CYCLASE_BINDING	0.00738828	-5.69632	1.30837e-08	96
CPD	PVRT GENUS	GO_DNA_PACKAGING_COMPLEX	0.00677158	5.69526	1.31612e-08	27
CPD	PVRT GENUS	GO_NIK_NF_KAPPAB_SIGNALING	0.00677038	5.69477	1.32003e-08	304
CPD	PVRT GENUS	GO_REGULATION_OF_GLYCOPROTEIN_METABOLIC_PROCESS	0.00676319	5.69173	1.34363e-08	144
CPD	PEIT GENUS	GO_UREA_TRANSPORT	0.00674226	-5.69063	1.35204e-08	29
CPD	SIP020	GO_DIVALENT_INORGANIC_CATION_HOMEOSTASIS	0.00730435	-5.68898	1.36534e-08	1981
CPD	PEIT GENUS	GO_UREA_TRANSMEMBRANE_TRANSPORTER_ACTIVITY	0.00673634	-5.68813	1.37198e-08	27
CPD	PVRT GENUS	GO_NEGATIVE_REGULATION_OF_TOLL_LIKE_RECEPTOR_2_SIGNALING_PATHWAY	0.00675453	5.68805	1.37261e-08	12
CPD	PEIT GENUS	GO_SYNAPTIC_VESICLE_DOCKING	0.00673164	5.68614	1.38799e-08	78
CPD	SIP017	GO_H4_HISTONE_ACETYLTRANSFERASE_COMPLEX	0.00729302	5.68551	1.39302e-08	42
CPD	PVRT GENUS	GO_H4_HISTONE_ACETYLTRANSFERASE_COMPLEX	0.00674833	-5.68542	1.39377e-08	42
CPD	PEIT GENUS	GO_METAL_ION_HOMEOSTASIS	0.00672196	5.68202	1.42163e-08	2299
CPD	PEIT GENUS	GO_POSITIVE_REGULATION_OF_SUBSTRATE_ADHESION_DEPENDENT_CELL_SPREADING	0.00671785	5.68026	1.43611e-08	132
CPD	PVRT GENUS	GO_TUMOR_NECROSIS_FACTOR_BIOSYNTHETIC_PROCESS	0.00673419	5.67942	1.4432e-08	67
CPD	PVRT GENUS	GO_REGULATION_OF_ENDOCRINE_PROCESS	0.00673113	5.67812	1.45413e-08	54
CPD	PVRT GENUS	GO_VESICLE_FUSION_WITH_ENDOPLASMIC_RETICULUM_GOLGI_INTERMEDIATE_COMPARTMENT_ERGIC_MEMBRANE	0.00672304	5.6747	1.4834e-08	13
CPD	PVRT GENUS	GO_ATPASE_COUPLED_AMIDE_TRANSPORTER_ACTIVITY	0.00672304	5.6747	1.4834e-08	13
CPD	PEIT GENUS	GO_ENDOCRINE_HORMONE_SECRETION	0.00669579	5.67086	1.51663e-08	49
CPD	SIP017	GO_ANION_SODIUM_SYMPORTER_ACTIVITY	0.00725462	-5.67039	1.52054e-08	41
CPD	PVRT GENUS	GO_CYTOCHROME_COMPLEX_ASSEMBLY	0.00670267	5.666	1.5598e-08	28
CPD	PEIT GENUS	GO_POSITIVE_REGULATION_OF_LONG_TERM_SYNAPTIC_POTENTIATION	0.00668319	5.66548	1.5646e-08	115
CPD	PEIT GENUS	GO_REGULATION_OF_DEVELOPMENTAL_PIGMENTATION	0.00667402	5.66156	1.60046e-08	51
CPD	PVRT GENUS	GO_REGULATION_OF_LONG_TERM_NEURONAL_SYNAPTIC_PLASTICITY	0.00668502	5.65847	1.62921e-08	108
CPD	PEIT GENUS	GO_RETROGRADE_AXONAL_TRANSPORT	0.00666065	-5.65584	1.65427e-08	101
CPD	PEIT GENUS	GO_CATION_TRANSPORTING_ATPASE_COMPLEX	0.00665305	5.65259	1.68565e-08	22
CPD	PVRT GENUS	GO_REGULATION_OF_PHOSPHATIDYLINOSITOL_3_KINASE_SIGNALING	0.0066603	5.64792	1.7316e-08	468
CPD	PVRT GENUS	GO_MINERALOCORTICOID_SECRETION	0.00665782	5.64689	1.74222e-08	11
CPD	PEIT GENUS	GO_DEFENSE_RESPONSE_TO_OTHER_ORGANISM	0.00663374	5.64433	1.76809e-08	1664
CPD	PVRT GENUS	GO_REGULATION_OF_MULTICELLULAR_ORGANISM_GROWTH	0.00664366	5.64082	1.80413e-08	158
CPD	PEIT GENUS	GO_REGULATION_OF_DENDRITIC_SPINE_MORPHOGENESIS	0.00662183	5.63921	1.82093e-08	208
CPD	PEIT GENUS	GO_REGULATION_OF_HELICASE_ACTIVITY	0.00661865	5.63785	1.83529e-08	21
CPD	PVRT GENUS	GO_XENOBIOTIC_DETOXIFICATION_BY_TRANSMEMBRANE_EXPORT_ACROSS_THE_PLASMA_MEMBRANE	0.00662837	-5.63429	1.87345e-08	13
CPD	PVRT GENUS	GO_CORTICOSTEROID_HORMONE_SECRETION	0.00662362	5.63226	1.89549e-08	21
CPD	PVRT GENUS	GO_TERTIARY_GRANULE	0.0066214	-5.63129	1.90591e-08	296
CPD	PVRT GENUS	GO_POSITIVE_REGULATION_OF_INFLAMMATORY_RESPONSE_TO_ANTIGENIC_STIMULUS	0.00661538	-5.62872	1.93441e-08	15
CPD	PVRT GENUS	GO_ZINC_ION_TRANSMEMBRANE_TRANSPORTER_ACTIVITY	0.00661487	-5.6285	1.93683e-08	71
CPD	PEIT GENUS	GO_REGULATION_OF_HISTONE_H2B_UBIQUITINATION	0.00659435	-5.6274	1.94897e-08	10
CPD	PEIT GENUS	GO_REGULATION_OF_CYTOSOLIC_CALCIUM_ION_CONCENTRATION	0.00658884	5.62506	1.97571e-08	1499
CPD	PVRT GENUS	GO_ENDOCYTIC_VESICLE_MEMBRANE	0.00658716	5.61661	2.07386e-08	400
CPD	PVRT GENUS	GO_STEROID_HORMONE_SECRETION	0.00658527	5.61577	2.08354e-08	22
CPD	PEIT GENUS	GO_REGULATION_OF_MAP_KINASE_ACTIVITY	0.00655944	5.61238	2.1247e-08	866
CPD	PVRT GENUS	GO_PROTEIN_FOLDING_CHAPERONE	0.00657644	5.612	2.12938e-08	11
CPD	PVRT GENUS	GO_ENDOPLASMIC_RETICULUM	0.00657035	5.60937	2.16162e-08	3742
CPD	PEIT GENUS	GO_MAINTENANCE_OF_SYNAPSE_STRUCTURE	0.00655112	-5.6088	2.16885e-08	126
CPD	PVRT GENUS	GO_MODULATION_OF_AGE_RELATED_BEHAVIORAL_DECLINE	0.00656458	5.60689	2.19263e-08	25
CPD	PVRT GENUS	GO_INDOLALKYLAMINE_METABOLIC_PROCESS	0.0065579	-5.604	2.22903e-08	38
CPD	PEIT GENUS	GO_REGULATION_OF_CELLULAR_RESPONSE_TO_STRESS	0.00653614	5.60235	2.25072e-08	1519
CPD	PVRT GENUS	GO_TOLL_LIKE_RECEPTOR_BINDING	0.00654564	5.59873	2.29745e-08	27
CPD	SIP020	GO_CELLULAR_ION_HOMEOSTASIS	0.00707483	-5.59819	2.30468e-08	2254
CPD	PVRT GENUS	GO_RESPONSE_TO_COPPER_ION	0.00653739	5.59517	2.34473e-08	46
CPD	PVRT GENUS	GO_CEREBRAL_CORTEX_TANGENTIAL_MIGRATION	0.00653733	5.59517	2.34504e-08	112
CPD	PEIT GENUS	GO_POSITIVE_REGULATION_OF_NLRP3_INFLAMMASOME_COMPLEX_ASSEMBLY	0.00651526	5.59331	2.37004e-08	18
CPD	PVRT GENUS	GO_PHOSPHATIDYLINOSITOL_3_KINASE_SIGNALING	0.00651949	5.58745	2.45058e-08	529
CPD	PEIT GENUS	GO_MITOCHONDRIAL_RNA_METABOLIC_PROCESS	0.00649721	-5.5855	2.4782e-08	37
CPD	PEIT GENUS	GO_ASTROCYTE_ACTIVATION	0.0064966	5.58522	2.48196e-08	64
CPD	PEIT GENUS	GO_TRANSLESION_SYNTHESIS	0.00647966	5.57789	2.58821e-08	49
CPD	PVRT GENUS	GO_ESTABLISHMENT_OR_MAINTENANCE_OF_BIPOLAR_CELL_POLARITY	0.00649595	-5.57728	2.59709e-08	205
CPD	SIP020	GO_POSITIVE_REGULATION_OF_PEPTIDYL_THREONINE_PHOSPHORYLATION	0.00702201	-5.5771	2.59985e-08	102
CPD	PEIT GENUS	GO_NEGATIVE_REGULATION_OF_TOR_SIGNALING	0.00647088	-5.57408	2.64499e-08	58
CPD	PVRT GENUS	GO_NEGATIVE_REGULATION_OF_INTERLEUKIN_8_SECRETION	0.00648202	5.57127	2.68785e-08	13
CPD	PEIT GENUS	GO_INTERSTITIAL_MATRIX	0.00646434	-5.57124	2.68817e-08	131
CPD	PVRT GENUS	GO_REGULATION_OF_GROWTH_HORMONE_SECRETION	0.00647995	5.57035	2.70165e-08	45
CPD	PEIT GENUS	GO_RESPONSE_TO_COPPER_ION	0.00641916	5.55161	3.00604e-08	46
CPD	PVRT GENUS	GO_PHOSPHOLIPASE_BINDING	0.00643384	5.55035	3.02716e-08	23
CPD	PVRT GENUS	GO_SCAVENGER_RECEPTOR_ACTIVITY	0.00643368	5.55029	3.02835e-08	183
CPD	PEIT GENUS	GO_MACROPHAGE_DIFFERENTIATION	0.00641137	5.5482	3.06459e-08	101
CPD	PEIT GENUS	GO_CATION_TRANSPORT	0.00640706	5.54632	3.09741e-08	4524
CPD	PEIT GENUS	GO_ANTIGEN_PROCESSING_AND_PRESENTATION_OF_ENDOGENOUS_ANTIGEN	0.006393	5.54018	3.2071e-08	33
CPD	PEIT GENUS	GO_PEPTIDYL_THREONINE_MODIFICATION	0.00638142	5.53514	3.30029e-08	417
CPD	PEIT GENUS	GO_CELLULAR_RESPONSE_TO_BRAIN_DERIVED_NEUROTROPHIC_FACTOR_STIMULUS	0.00637454	5.53211	3.35699e-08	52
CPD	PEIT GENUS	GO_RESPONSE_TO_BACTERIAL_LIPOPROTEIN	0.00637171	5.53086	3.38056e-08	17
CPD	PEIT GENUS	GO_REGULATION_OF_TRIGLYCERIDE_BIOSYNTHETIC_PROCESS	0.00635999	-5.52575	3.48008e-08	25
CPD	PVRT GENUS	GO_NEGATIVE_REGULATION_OF_NUCLEOTIDE_BIOSYNTHETIC_PROCESS	0.00636755	-5.52149	3.5652e-08	36
CPD	PEIT GENUS	GO_ANATOMICAL_STRUCTURE_HOMEOSTASIS	0.00634558	5.51945	3.60638e-08	1124
CPD	PEIT GENUS	GO_POSITIVE_REGULATION_OF_CELL_CYCLE_G2_M_PHASE_TRANSITION	0.00633616	5.51533	3.69143e-08	98
CPD	PVRT GENUS	GO_NEGATIVE_REGULATION_OF_HUMORAL_IMMUNE_RESPONSE	0.00635145	-5.51445	3.70968e-08	11
CPD	PEIT GENUS	GO_MITOCHONDRION_MORPHOGENESIS	0.00632966	-5.51247	3.75132e-08	55
CPD	PVRT GENUS	GO_PHOSPHOTRANSFERASE_ACTIVITY_FOR_OTHER_SUBSTITUTED_PHOSPHATE_GROUPS	0.00634029	5.50955	3.81329e-08	39
CPD	PVRT GENUS	GO_CELLULAR_RESPONSE_TO_MANGANESE_ION	0.0063379	5.50855	3.83587e-08	30
CPD	PEIT GENUS	GO_REGULATION_OF_RETINAL_GANGLION_CELL_AXON_GUIDANCE	0.00632055	5.50847	3.83689e-08	47
CPD	PEIT GENUS	GO_NEURON_CELLULAR_HOMEOSTASIS	0.00631936	5.50795	3.84821e-08	148
CPD	PEIT GENUS	GO_NEGATIVE_REGULATION_OF_CELL_DEVELOPMENT	0.00631833	5.50748	3.85796e-08	1392
CPD	PVRT GENUS	GO_MONOAMINE_TRANSPORT	0.0063352	5.50734	3.86153e-08	215
CPD	PVRT GENUS	GO_POSITIVE_REGULATION_OF_PROTEIN_DEACETYLATION	0.00633466	5.5071	3.86666e-08	45
CPD	PVRT GENUS	GO_MELANOSOME_MEMBRANE	0.00632995	5.50504	3.91186e-08	47
CPD	SIP017	GO_SYNAPTIC_VESICLE_MEMBRANE	0.00683945	-5.50453	3.92269e-08	500
CPD	SIP018	GO_ANION_SODIUM_SYMPORTER_ACTIVITY	0.00690143	-5.50402	3.93459e-08	41
CPD	PEIT GENUS	GO_CD4_POSITIVE_ALPHA_BETA_T_CELL_PROLIFERATION	0.0063057	5.50193	3.98055e-08	17
CPD	PEIT GENUS	GO_MEMBRANE_DOCKING	0.00630548	5.50183	3.98271e-08	382
CPD	PEIT GENUS	GO_TRANS_SYNAPTIC_SIGNALING_MODULATING_SYNAPTIC_TRANSMISSION	0.00630276	5.50065	4.00955e-08	45
CPD	PEIT GENUS	GO_INTERLEUKIN_1_BIOSYNTHETIC_PROCESS	0.00629327	5.49648	4.10486e-08	13
CPD	PEIT GENUS	GO_POSITIVE_REGULATION_OF_INTERLEUKIN_1_BIOSYNTHETIC_PROCESS	0.00629327	5.49648	4.10486e-08	13
CPD	PEIT GENUS	GO_INTERLEUKIN_1_BETA_BIOSYNTHETIC_PROCESS	0.00629327	5.49648	4.10486e-08	13
CPD	PEIT GENUS	GO_TELOMERASE_RNA_BINDING	0.00629158	5.49575	4.12208e-08	34
CPD	PEIT GENUS	GO_POSITIVE_REGULATION_OF_NUCLEOBASE_CONTAINING_COMPOUND_TRANSPORT	0.00628965	5.49489	4.14181e-08	15
CPD	PVRT GENUS	GO_POSITIVE_REGULATION_OF_T_CELL_MIGRATION	0.00630578	5.49443	4.15243e-08	64
CPD	SIP017	GO_CELLULAR_ION_HOMEOSTASIS	0.00681165	-5.49328	4.17985e-08	2254
CPD	PVRT GENUS	GO_POSITIVE_REGULATION_OF_DEVELOPMENTAL_PIGMENTATION	0.00630065	5.49217	4.20527e-08	38
CPD	PVRT GENUS	GO_REGULATION_OF_APOPTOTIC_CELL_CLEARANCE	0.00630012	-5.49197	4.21079e-08	26
CPD	PEIT GENUS	GO_ENDOCYTIC_VESICLE	0.00627834	5.48993	4.2594e-08	773
CPD	PEIT GENUS	GO_NEUROEPITHELIAL_CELL_DIFFERENTIATION	0.00627239	5.48729	4.32265e-08	84
CPD	PVRT GENUS	GO_POSITIVE_REGULATION_OF_LONG_TERM_SYNAPTIC_POTENTIATION	0.0062861	5.48578	4.35914e-08	115
CPD	PVRT GENUS	GO_POSITIVE_REGULATION_OF_NLRP3_INFLAMMASOME_COMPLEX_ASSEMBLY	0.00628406	5.4849	4.38112e-08	18
CPD	PEIT GENUS	GO_STEROID_ESTERIFICATION	0.00626403	5.4836	4.41297e-08	18
CPD	PEIT GENUS	GO_POST_EMBRYONIC_DEVELOPMENT	0.00625738	5.48067	4.48627e-08	351
CPD	PEIT GENUS	GO_MYOBLAST_MIGRATION	0.00624297	5.47433	4.64917e-08	14
CPD	PEIT GENUS	GO_L_ASPARTATE_TRANSMEMBRANE_TRANSPORT	0.0062413	-5.47358	4.66846e-08	33
CPD	PVRT GENUS	GO_PHOSPHATASE_ACTIVATOR_ACTIVITY	0.00625169	-5.47062	4.74563e-08	15
CPD	PVRT GENUS	GO_POSITIVE_REGULATION_OF_VIRAL_ENTRY_INTO_HOST_CELL	0.00625159	5.47059	4.74681e-08	10
CPD	PEIT GENUS	GO_COLLATERAL_SPROUTING_IN_ABSENCE_OF_INJURY	0.00623104	5.46905	4.78861e-08	26
CPD	PEIT GENUS	GO_AMYLOID_BETA_FORMATION	0.0062301	5.46864	4.79967e-08	99
CPD	PEIT GENUS	GO_ANTIGEN_PROCESSING_AND_PRESENTATION_OF_ENDOGENOUS_PEPTIDE_ANTIGEN	0.006228	5.4677	4.82469e-08	30
CPD	PEIT GENUS	GO_ASTROCYTE_PROJECTION	0.00621951	5.46394	4.92726e-08	23
CPD	PEIT GENUS	GO_MICROGLIA_DIFFERENTIATION	0.00621746	5.46304	4.95234e-08	20
CPD	PEIT GENUS	GO_CELLULAR_ION_HOMEOSTASIS	0.00620846	5.45906	5.06394e-08	2254
CPD	PEIT GENUS	GO_VESICLE_FUSION_WITH_ENDOPLASMIC_RETICULUM_GOLGI_INTERMEDIATE_COMPARTMENT_ERGIC_MEMBRANE	0.00620536	5.45769	5.10286e-08	13
CPD	PEIT GENUS	GO_ATPASE_COUPLED_AMIDE_TRANSPORTER_ACTIVITY	0.00620536	5.45769	5.10286e-08	13
CPD	PVRT GENUS	GO_SPHINGOID_METABOLIC_PROCESS	0.00621836	-5.45595	5.15267e-08	39
CPD	PEIT GENUS	GO_SIN3_COMPLEX	0.0061993	-5.455	5.18001e-08	12
CPD	PVRT GENUS	GO_DIACYLGLYCEROL_BINDING	0.00621068	5.45254	5.25135e-08	68
CPD	PEIT GENUS	GO_CONDENSED_NUCLEAR_CHROMOSOME_CENTROMERIC_REGION	0.00617014	5.44205	5.56793e-08	27
CPD	SIP020	GO_DIVALENT_INORGANIC_CATION_TRANSPORT	0.00668543	-5.44082	5.6066e-08	2147
CPD	PVRT GENUS	GO_REGULATION_OF_DNA_LIGATION	0.00617765	-5.43793	5.69765e-08	18
CPD	PVRT GENUS	GO_STEROL_METABOLIC_PROCESS	0.00616814	5.43371	5.83312e-08	355
CPD	PVRT GENUS	GO_ENDOPLASMIC_RETICULUM_CALCIUM_ION_HOMEOSTASIS	0.00615425	5.42755	6.03657e-08	107
CPD	PEIT GENUS	GO_REGULATION_OF_PIGMENT_CELL_DIFFERENTIATION	0.00613621	5.42696	6.05592e-08	38
CPD	PVRT GENUS	GO_FATTY_ACID_BINDING	0.00614973	5.42554	6.10445e-08	74
CPD	PEIT GENUS	GO_REGULATION_OF_TOLL_LIKE_RECEPTOR_2_SIGNALING_PATHWAY	0.00612263	5.42091	6.26308e-08	17
CPD	PVRT GENUS	GO_MELANOCYTE_DIFFERENTIATION	0.00613398	5.41854	6.34658e-08	119
CPD	PEIT GENUS	GO_MITOCHONDRIAL_RESPIRATORY_CHAIN_COMPLEX_IV_ASSEMBLY	0.00611704	5.41844	6.35039e-08	18
CPD	PEIT GENUS	GO_POSITIVE_REGULATION_OF_PROTEIN_DEACETYLATION	0.00611285	5.41657	6.41662e-08	45
CPD	PEIT GENUS	GO_SIN3_TYPE_COMPLEX	0.0061121	-5.41624	6.4286e-08	17
CPD	PEIT GENUS	GO_SYNTAXIN_1_BINDING	0.00610651	5.41374	6.51828e-08	153
CPD	PVRT GENUS	GO_MAGNESIUM_ION_HOMEOSTASIS	0.00611691	5.41093	6.61985e-08	55
CPD	PVRT GENUS	GO_RESPONSE_TO_GRAVITY	0.00611591	5.41051	6.6363e-08	18
CPD	PVRT GENUS	GO_REGULATION_OF_MAP_KINASE_ACTIVITY	0.00610858	5.40723	6.75745e-08	866
CPD	PEIT GENUS	GO_REGULATION_OF_CELL_SUBSTRATE_ADHESION	0.0060767	5.40039	7.01778e-08	924
CPD	SIP020	GO_SIGNAL_RELEASE	0.00657967	-5.39732	7.1391e-08	1697
CPD	PEIT GENUS	GO_POSITIVE_REGULATION_OF_VIRAL_ENTRY_INTO_HOST_CELL	0.00606836	5.39667	7.16436e-08	10
CPD	PVRT GENUS	GO_SNARE_BINDING	0.00608081	5.39486	7.23731e-08	397
CPD	PVRT GENUS	GO_DIVALENT_INORGANIC_CATION_HOMEOSTASIS	0.00606509	5.38778	7.52405e-08	1981
CPD	PEIT GENUS	GO_RESPONSE_TO_CATECHOLAMINE	0.00604708	5.38712	7.55206e-08	441
CPD	PEIT GENUS	GO_SEROTONIN_UPTAKE	0.00604254	5.38509	7.63756e-08	32
CPD	PVRT GENUS	GO_TELOMERASE_RNA_BINDING	0.00605863	5.38494	7.64502e-08	34
CPD	PVRT GENUS	GO_MONOACYLGLYCEROL_METABOLIC_PROCESS	0.00605078	-5.3814	7.79474e-08	13
CPD	PEIT GENUS	GO_HOMEOSTATIC_PROCESS	0.00603024	5.37958	7.87386e-08	5664
CPD	PEIT GENUS	GO_MYELOID_CELL_DEVELOPMENT	0.00602867	5.37887	7.90454e-08	155
CPD	PVRT GENUS	GO_ASTROCYTE_ACTIVATION	0.00603972	5.37647	8.01078e-08	64
CPD	PEIT GENUS	GO_MYOBLAST_FUSION	0.00601967	-5.37483	8.08286e-08	139
CPD	PVRT GENUS	GO_MATERNAL_PROCESS_INVOLVED_IN_PARTURITION	0.00603372	5.37375	8.13033e-08	34
CPD	PVRT GENUS	GO_REELIN_MEDIATED_SIGNALING_PATHWAY	0.00603037	5.37227	8.19792e-08	45
CPD	PVRT GENUS	GO_MACROPHAGE_DIFFERENTIATION	0.00602059	5.36788	8.39849e-08	101
CPD	PVRT GENUS	GO_REGULATION_OF_PEPTIDYL_TYROSINE_PHOSPHORYLATION	0.0060197	5.36747	8.41695e-08	747
CPD	PEIT GENUS	GO_RESPONSE_TO_LEAD_ION	0.00599929	5.36568	8.50136e-08	63
CPD	PEIT GENUS	GO_PROTEIN_RETENTION_IN_GOLGI_APPARATUS	0.00599738	5.36479	8.54183e-08	14
CPD	PEIT GENUS	GO_NEURON_PROJECTION_MAINTENANCE	0.00599425	5.36341	8.60817e-08	32
CPD	PVRT GENUS	GO_REGULATION_OF_AXON_GUIDANCE	0.00601038	5.36329	8.61303e-08	274
CPD	PVRT GENUS	GO_HISTONE_H2B_UBIQUITINATION	0.0060048	-5.36077	8.73265e-08	18
CPD	PVRT GENUS	GO_POSITIVE_REGULATION_OF_CELL_JUNCTION_ASSEMBLY	0.00600469	5.36074	8.7351e-08	117
CPD	PEIT GENUS	GO_REGULATION_OF_SPONTANEOUS_SYNAPTIC_TRANSMISSION	0.00598602	5.35967	8.7856e-08	18
CPD	PEIT GENUS	GO_INNATE_IMMUNE_RESPONSE	0.00598592	5.35962	8.78785e-08	1356
CPD	PEIT GENUS	GO_DORSAL_VENTRAL_AXIS_SPECIFICATION	0.00597445	-5.35446	9.04128e-08	28
CPD	PVRT GENUS	GO_REGULATION_OF_PEPTIDE_SECRETION	0.00598544	5.35208	9.16061e-08	1411
CPD	PEIT GENUS	GO_HEXOSE_PHOSPHATE_TRANSPORT	0.00596425	-5.34984	9.27265e-08	10
CPD	PVRT GENUS	GO_REGULATION_OF_MICROTUBULE_BINDING	0.00597871	-5.34904	9.31431e-08	18
CPD	PEIT GENUS	GO_DIVALENT_INORGANIC_CATION_HOMEOSTASIS	0.00596233	5.34901	9.31683e-08	1981
CPD	PEIT GENUS	GO_REGULATION_OF_PEPTIDYL_THREONINE_PHOSPHORYLATION	0.00595674	5.34648	9.44678e-08	128
CPD	PEIT GENUS	GO_H4_HISTONE_ACETYLTRANSFERASE_COMPLEX	0.00595006	-5.34346	9.60451e-08	42
CPD	SIP018	GO_SIGNAL_RELEASE	0.00650538	-5.34263	9.64748e-08	1697
CPD	PEIT GENUS	GO_CALCIUM_ION_BINDING	0.00594654	5.34185	9.68867e-08	3075
CPD	PEIT GENUS	GO_RESPONSE_TO_GONADOTROPIN_RELEASING_HORMONE	0.00593952	-5.33869	9.8588e-08	22
CPD	PVRT GENUS	GO_REGULATION_OF_RETINAL_GANGLION_CELL_AXON_GUIDANCE	0.00593113	5.32758	1.04766e-07	47
CPD	PEIT GENUS	GO_PROTEIN_TYROSINE_KINASE_BINDING	0.00591069	5.32564	1.05891e-07	419
CPD	PEIT GENUS	GO_NEUROTRANSMITTER_RECEPTOR_LOCALIZATION_TO_POSTSYNAPTIC_SPECIALIZATION_MEMBRANE	0.00590872	-5.32473	1.06408e-07	199
CPD	PVRT GENUS	GO_CALCIUM_ION_BINDING	0.0059125	5.31913	1.09704e-07	3075
CPD	PVRT GENUS	GO_LONG_TERM_SYNAPTIC_POTENTIATION	0.00590992	5.31799	1.10406e-07	389
CPD	SIP020	GO_RESPONSE_TO_CATECHOLAMINE	0.0063804	-5.3144	1.12588e-07	441
CPD	SIP018	GO_HISTONE_H2A_ACETYLATION	0.00643681	5.3142	1.12696e-07	17
CPD	PEIT GENUS	GO_PRESYNAPTIC_DENSE_CORE_VESICLE_EXOCYTOSIS	0.00587954	5.31147	1.1439e-07	56
CPD	PVRT GENUS	GO_DE_NOVO_NAD_BIOSYNTHETIC_PROCESS_FROM_TRYPTOPHAN	0.0058672	-5.29859	1.22708e-07	20
CPD	SIP018	GO_H4_H2A_HISTONE_ACETYLTRANSFERASE_COMPLEX	0.00639794	5.29803	1.23077e-07	22
CPD	PVRT GENUS	GO_FILOPODIUM	0.00585968	5.29515	1.25009e-07	548
CPD	PVRT GENUS	GO_POSITIVE_REGULATION_OF_VACUOLE_ORGANIZATION	0.00584581	-5.28886	1.29373e-07	20
CPD	PVRT GENUS	GO_TRANS_GOLGI_NETWORK_TRANSPORT_VESICLE	0.00584289	-5.28753	1.30309e-07	83
CPD	PEIT GENUS	GO_TOLL_LIKE_RECEPTOR_BINDING	0.00582677	5.28743	1.30382e-07	27
CPD	SIP018	GO_POSITIVE_REGULATION_OF_PEPTIDYL_THREONINE_PHOSPHORYLATION	0.00636538	-5.28443	1.32506e-07	102
CPD	PVRT GENUS	GO_POSITIVE_REGULATION_OF_TRANSMISSION_OF_NERVE_IMPULSE	0.00583486	-5.28387	1.32921e-07	29
CPD	PEIT GENUS	GO_FOREBRAIN_CELL_MIGRATION	0.00581658	5.28276	1.33718e-07	438
CPD	PVRT GENUS	GO_TETRAPYRROLE_METABOLIC_PROCESS	0.00582966	5.2815	1.34643e-07	122
CPD	SIP017	GO_HISTONE_H2A_ACETYLATION	0.00629628	5.27992	1.35795e-07	17
CPD	PVRT GENUS	GO_SUPEROXIDE_GENERATING_NADPH_OXIDASE_ACTIVATOR_ACTIVITY	0.0058258	5.27973	1.35934e-07	19
CPD	PEIT GENUS	GO_CORTICOSTEROID_HORMONE_SECRETION	0.00580915	5.27937	1.36202e-07	21
CPD	SIP020	GO_H4_HISTONE_ACETYLTRANSFERASE_COMPLEX	0.00629432	5.27817	1.37088e-07	42
CPD	PVRT GENUS	GO_OPTIC_NERVE_DEVELOPMENT	0.00580677	-5.27105	1.42484e-07	144
CPD	PEIT GENUS	GO_PHOSPHOTRANSFERASE_ACTIVITY_FOR_OTHER_SUBSTITUTED_PHOSPHATE_GROUPS	0.00578578	5.26865	1.44332e-07	39
CPD	PVRT GENUS	GO_RESPONSE_TO_BIOTIC_STIMULUS	0.00579775	5.26694	1.457e-07	2776
CPD	PVRT GENUS	GO_ACYLGLYCEROL_ACYL_CHAIN_REMODELING	0.00579209	-5.26433	1.47755e-07	14
CPD	PEIT GENUS	GO_SYNAPTIC_VESICLE_MATURATION	0.00577036	5.2616	1.49958e-07	52
CPD	PVRT GENUS	GO_RESPONSE_TO_PEPTIDE	0.00577753	5.25769	1.53171e-07	1221
CPD	SIP017	GO_SIGNAL_RELEASE	0.00624359	-5.25764	1.53195e-07	1697
CPD	PEIT GENUS	GO_SUCKLING_BEHAVIOR	0.00576068	5.25713	1.53601e-07	36
CPD	PVRT GENUS	GO_PROTEIN_PHOSPHATASE_TYPE_2A_COMPLEX	0.00577582	-5.25688	1.5382e-07	57
CPD	SIP017	GO_H4_H2A_HISTONE_ACETYLTRANSFERASE_COMPLEX	0.00623817	5.25533	1.55111e-07	22
CPD	PVRT GENUS	GO_POSITIVE_REGULATION_OF_INTRACELLULAR_STEROID_HORMONE_RECEPTOR_SIGNALING_PATHWAY	0.00576662	-5.25268	1.57363e-07	15
CPD	PEIT GENUS	GO_DEVELOPMENTAL_MATURATION	0.0057495	5.25203	1.57918e-07	858
CPD	SIP020	GO_ADENYLATE_CYCLASE_BINDING	0.00623011	-5.25099	1.5878e-07	96
CPD	PVRT GENUS	GO_TRANS_GOLGI_NETWORK_TRANSPORT_VESICLE_MEMBRANE	0.0057551	-5.24738	1.6191e-07	42
CPD	PEIT GENUS	GO_VACUOLAR_PROTON_TRANSPORTING_V_TYPE_ATPASE_COMPLEX	0.0057371	5.24631	1.62852e-07	31
DPW	SIP016	GO_NEGATIVE_REGULATION_OF_NEURON_PROJECTION_DEVELOPMENT	0.00909153	-6.34993	2.38333e-10	751
DPW	SIP016	GO_NEGATIVE_REGULATION_OF_CELL_PROJECTION_ORGANIZATION	0.00892089	-6.2895	3.51106e-10	850
DPW	SIP023	GO_NEGATIVE_REGULATION_OF_NEURON_PROJECTION_DEVELOPMENT	0.00852371	-6.13444	9.33764e-10	751
DPW	SIP023	GO_NEGATIVE_REGULATION_OF_CELL_PROJECTION_ORGANIZATION	0.00829859	-6.05217	1.55445e-09	850
DPW	SIP021	GO_NEGATIVE_REGULATION_OF_CELL_PROJECTION_ORGANIZATION	0.00821668	-6.03962	1.6792e-09	850
DPW	SIP022	GO_NEGATIVE_REGULATION_OF_NEURON_PROJECTION_DEVELOPMENT	0.00817531	-6.02266	1.86309e-09	751
DPW	SIP022	GO_NEGATIVE_REGULATION_OF_CELL_PROJECTION_ORGANIZATION	0.00810539	-5.99662	2.18459e-09	850
DPW	SIP021	GO_NEGATIVE_REGULATION_OF_NEURON_PROJECTION_DEVELOPMENT	0.00791899	-5.92823	3.3087e-09	751
DPW	SIP016	GO_NEGATIVE_REGULATION_OF_NEURON_DIFFERENTIATION	0.00763273	-5.81373	6.56498e-09	1035
DPW	SIP024	GO_NEGATIVE_REGULATION_OF_CELL_PROJECTION_ORGANIZATION	0.00756615	-5.76786	8.60653e-09	850
DPW	SIP023	GO_NEGATIVE_REGULATION_OF_NEURON_DIFFERENTIATION	0.00739373	-5.70994	1.2085e-08	1035
DPW	SIP024	GO_NEGATIVE_REGULATION_OF_NEURON_PROJECTION_DEVELOPMENT	0.00733769	-5.67945	1.44294e-08	751
DPW	PHB013	GO_REGULATION_OF_SKELETAL_MUSCLE_TISSUE_DEVELOPMENT	0.00717663	5.60945	2.16032e-08	180
DPW	SIP021	GO_NEGATIVE_REGULATION_OF_NEURON_DIFFERENTIATION	0.00683235	-5.50331	3.95007e-08	1035
DPW	SIP022	GO_REGULATION_OF_SKELETAL_MUSCLE_TISSUE_DEVELOPMENT	0.00677502	5.47858	4.53943e-08	180
DPW	SIP022	GO_NEGATIVE_REGULATION_OF_NEURON_DIFFERENTIATION	0.00673823	-5.46357	4.93761e-08	1035
DPW	SIP025	GO_NEGATIVE_REGULATION_OF_NEURON_PROJECTION_DEVELOPMENT	0.00674301	-5.45939	5.05411e-08	751
DPW	SIP025	GO_NEGATIVE_REGULATION_OF_CELL_PROJECTION_ORGANIZATION	0.00669815	-5.44108	5.59847e-08	850
DPW	SIP023	GO_NEGATIVE_REGULATION_OF_CELL_DEVELOPMENT	0.0066502	-5.41311	6.54135e-08	1397
DPW	SIP016	GO_REGULATION_OF_SKELETAL_MUSCLE_TISSUE_DEVELOPMENT	0.00643424	5.33441	1.00921e-07	180
DPW	SIP016	GO_N_TERMINAL_PROTEIN_AMINO_ACID_ACETYLATION	0.00624399	5.2544	1.55881e-07	23
SI	SUB TRAN	GO_CELLULAR_GLUCOSE_HOMEOSTASIS	0.0146888	-8.55805	1.58925e-17	440
SI	SUB COC	GO_DNA_GEOMETRIC_CHANGE	0.0142453	8.48424	2.97354e-17	212
SI	SUB ALC	GO_DNA_GEOMETRIC_CHANGE	0.0141233	8.43214	4.61239e-17	212
SI	SUB TRAN	GO_DNA_GEOMETRIC_CHANGE	0.0141682	8.40239	5.92106e-17	212
SI	SUB ALC	GO_CELLULAR_GLUCOSE_HOMEOSTASIS	0.0133486	-8.19379	3.33019e-16	440
SI	SUB COC	GO_CELLULAR_GLUCOSE_HOMEOSTASIS	0.0129387	-8.07938	8.43796e-16	440
SI	SUB COC	GO_DNA_DEPENDENT_ATPASE_ACTIVITY	0.0120434	7.79063	8.35054e-15	268
SI	SUB ALC	GO_DNA_DEPENDENT_ATPASE_ACTIVITY	0.0120561	7.78096	9.00538e-15	268
SI	SUB COC	GO_INTRACELLULAR_ESTROGEN_RECEPTOR_SIGNALING_PATHWAY	0.0118737	-7.73474	1.28948e-14	174
SI	SUB ALC	GO_INTRACELLULAR_ESTROGEN_RECEPTOR_SIGNALING_PATHWAY	0.0117582	-7.68283	1.92557e-14	174
SI	age at cnb	GO_RNA_POLYMERASE_II_CTD_HEPTAPEPTIDE_REPEAT_KINASE_ACTIVITY	0.000368028	-7.63541	2.77189e-14	19
SI	age at cnb	GO_HYDROLASE_ACTIVITY_ACTING_ON_CARBON_NITROGEN_BUT_NOT_PEPTIDE_BONDS_IN_CYCLIC_AMIDES	0.000363435	-7.58691	4.01249e-14	39
SI	SUB TRAN	GO_DNA_DEPENDENT_ATPASE_ACTIVITY	0.0114243	7.53265	6.05661e-14	268
SI	age at cnb	GO_PROTEIN_CHROMOPHORE_LINKAGE	0.000357903	-7.52818	6.26425e-14	16
SI	age at cnb	GO_PHOTORECEPTOR_ACTIVITY	0.000354569	-7.49256	8.19379e-14	17
SI	SUB TRAN	GO_STEROID_BINDING	0.0111731	-7.44826	1.1423e-13	397
SI	SUB COC	GO_STEROID_BINDING	0.010955	-7.42538	1.35504e-13	397
SI	SUB TRAN	GO_INTRACELLULAR_ESTROGEN_RECEPTOR_SIGNALING_PATHWAY	0.011025	-7.3981	1.66029e-13	174
SI	age at cnb	GO_NEGATIVE_REGULATION_OF_PLASMA_MEMBRANE_BOUNDED_CELL_PROJECTION_ASSEMBLY	0.000344465	-7.3836	1.84888e-13	97
SI	SUB TRAN	GO_CELLULAR_RESPONSE_TO_CARBOHYDRATE_STIMULUS	0.010924	-7.36367	2.14306e-13	454
SI	SUB ALC	GO_STEROID_BINDING	0.0108046	-7.36046	2.19466e-13	397
SI	age at cnb	GO_DNA_GEOMETRIC_CHANGE	0.000341538	-7.35176	2.34029e-13	212
SI	age at cnb	GO_TRANSCRIPTION_FACTOR_TFIIH_HOLO_COMPLEX	0.000340828	-7.34402	2.47806e-13	10
SI	age at cnb	GO_ICOSANOID_BINDING	0.000327716	-7.19956	7.12531e-13	12
SI	age at cnb	GO_ARACHIDONIC_ACID_BINDING	0.000327716	-7.19956	7.12531e-13	12
SI	age at cnb	GO_ICOSATETRAENOIC_ACID_BINDING	0.000327443	-7.1965	7.28425e-13	14
SI	SUB COC	GO_TRANSCRIPTION_FACTOR_TFIIH_HOLO_COMPLEX	0.0102767	7.18887	7.69942e-13	10
SI	SUB TRAN	GO_DNA_HELICASE_ACTIVITY	0.0102339	7.12434	1.22554e-12	163
SI	SUB ALC	GO_CELLULAR_RESPONSE_TO_CARBOHYDRATE_STIMULUS	0.0101035	-7.11465	1.31381e-12	454
SI	SUB ALC	GO_DNA_HELICASE_ACTIVITY	0.0100623	7.09993	1.45964e-12	163
SI	SUB COC	GO_DNA_HELICASE_ACTIVITY	0.00993597	7.06725	1.84306e-12	163
SI	SUB COC	GO_RNA_POLYMERASE_II_CTD_HEPTAPEPTIDE_REPEAT_KINASE_ACTIVITY	0.0098844	7.04868	2.1034e-12	19
SI	age at cnb	GO_IMMUNE_EFFECTOR_PROCESS	0.000312519	-7.02861	2.42426e-12	2216
SI	SUB TRAN	GO_HYDROLASE_ACTIVITY_ACTING_ON_CARBON_NITROGEN_BUT_NOT_PEPTIDE_BONDS_IN_CYCLIC_AMIDES	0.00979726	6.9689	3.69449e-12	39
SI	SUB ALC	GO_TRANSCRIPTION_FACTOR_TFIIH_HOLO_COMPLEX	0.00968988	6.96576	3.777e-12	10
SI	age at cnb	GO_VESICLE_LUMEN	0.000304576	-6.9377	4.59831e-12	549
SI	SUB ALC	GO_INTRACELLULAR_RECEPTOR_SIGNALING_PATHWAY	0.00958687	-6.92821	4.91344e-12	830
SI	SUB COC	GO_CELLULAR_RESPONSE_TO_CARBOHYDRATE_STIMULUS	0.00953647	-6.92203	5.13004e-12	454
SI	age at cnb	GO_LONG_CHAIN_FATTY_ACID_BINDING	0.000302437	-6.91297	5.46341e-12	19
SI	SUB ALC	GO_HYDROLASE_ACTIVITY_ACTING_ON_CARBON_NITROGEN_BUT_NOT_PEPTIDE_BONDS_IN_CYCLIC_AMIDES	0.00953154	6.90793	5.65921e-12	39
SI	SUB COC	GO_FATTY_ACID_DERIVATIVE_BINDING	0.00944759	6.88932	6.44236e-12	44
SI	SUB ALC	GO_FATTY_ACID_DERIVATIVE_BINDING	0.00938885	6.85544	8.14757e-12	44
SI	SUB TRAN	GO_TRANSCRIPTION_FACTOR_TFIIH_HOLO_COMPLEX	0.00947119	6.85062	8.42492e-12	10
SI	SUB COC	GO_HYDROLASE_ACTIVITY_ACTING_ON_CARBON_NITROGEN_BUT_NOT_PEPTIDE_BONDS_IN_CYCLIC_AMIDES	0.00932564	6.84422	8.8063e-12	39
SI	SUB ALC	GO_RNA_POLYMERASE_II_CTD_HEPTAPEPTIDE_REPEAT_KINASE_ACTIVITY	0.0093027	6.82359	1.01531e-11	19
SI	age at cnb	GO_REGULATION_OF_SUPEROXIDE_ANION_GENERATION	0.000293278	-6.80634	1.14322e-11	59
SI	SUB TRAN	GO_FATTY_ACID_DERIVATIVE_BINDING	0.00932914	6.79849	1.2066e-11	44
SI	age at cnb	GO_FATTY_ACID_DERIVATIVE_BINDING	0.000290951	-6.77899	1.37909e-11	44
SI	age at cnb	GO_SYNAPTIC_VESICLE_BUDDING_FROM_PRESYNAPTIC_ENDOCYTIC_ZONE_MEMBRANE	0.000290811	-6.77732	1.39476e-11	35
SI	SUB TRAN	GO_RESPONSE_TO_CARBOHYDRATE	0.00919366	-6.7484	1.69964e-11	669
SI	SUB COC	GO_INTRACELLULAR_RECEPTOR_SIGNALING_PATHWAY	0.00898434	-6.71643	2.11241e-11	830
SI	SUB COC	GO_LONG_CHAIN_FATTY_ACID_BINDING	0.0088602	6.66936	2.90418e-11	19
SI	SUB ALC	GO_LONG_CHAIN_FATTY_ACID_BINDING	0.00878389	6.62849	3.82197e-11	19
SI	SUB TRAN	GO_CARBOHYDRATE_HOMEOSTASIS	0.00886019	-6.62356	3.95097e-11	652
SI	SUB ALC	GO_KERATINOCYTE_APOPTOTIC_PROCESS	0.00875532	6.61761	4.1115e-11	13
SI	SUB TRAN	GO_RNA_POLYMERASE_II_CTD_HEPTAPEPTIDE_REPEAT_KINASE_ACTIVITY	0.00877958	6.59306	4.84482e-11	19
SI	age at cnb	GO_RRNA_ADENINE_METHYLTRANSFERASE_ACTIVITY	0.000272991	-6.56417	5.8704e-11	11
SI	age at cnb	GO_LEUKOCYTE_MEDIATED_IMMUNITY	0.000272741	-6.56112	5.99009e-11	1304
SI	SUB TRAN	GO_LONG_CHAIN_FATTY_ACID_BINDING	0.00867794	6.55436	6.26581e-11	19
SI	SUB ALC	GO_PHOSPHATIDYLETHANOLAMINE_ACYL_CHAIN_REMODELING	0.00858001	-6.55034	6.43588e-11	57
SI	SUB ALC	GO_CAMP_RESPONSE_ELEMENT_BINDING	0.00857228	-6.54733	6.56436e-11	26
SI	SUB TRAN	GO_CELLULAR_MODIFIED_AMINO_ACID_METABOLIC_PROCESS	0.00860983	-6.52834	7.44434e-11	348
SI	SUB TRAN	GO_PHOSPHATIDYLETHANOLAMINE_ACYL_CHAIN_REMODELING	0.00859119	-6.52118	7.8039e-11	57
SI	SUB ALC	GO_RESPONSE_TO_CARBOHYDRATE	0.00849398	-6.51708	8.01898e-11	669
SI	SUB COC	GO_PHOTORECEPTOR_ACTIVITY	0.00846296	6.51657	8.04526e-11	17
SI	SUB COC	GO_POSITIVE_REGULATION_OF_VESICLE_FUSION	0.00845577	6.51377	8.19501e-11	50
SI	SUB COC	GO_REGULATION_OF_INTRACELLULAR_ESTROGEN_RECEPTOR_SIGNALING_PATHWAY	0.00844502	-6.50958	8.42426e-11	144
SI	age at cnb	GO_PHOSPHATIDYLETHANOLAMINE_ACYL_CHAIN_REMODELING	0.000267924	6.50235	8.83545e-11	57
SI	age at cnb	GO_POSITIVE_REGULATION_OF_CYCLIN_DEPENDENT_PROTEIN_KINASE_ACTIVITY	0.000267813	-6.50101	8.91526e-11	58
SI	age at cnb	GO_OTHER_ORGANISM_PART	0.000267019	-6.49122	9.50495e-11	12
SI	SUB COC	GO_PHOSPHATIDYLETHANOLAMINE_ACYL_CHAIN_REMODELING	0.00836084	-6.47672	1.04551e-10	57
SI	SUB TRAN	GO_INTRACELLULAR_RECEPTOR_SIGNALING_PATHWAY	0.00844377	-6.46443	1.13335e-10	830
SI	age at cnb	GO_REGULATION_OF_GOLGI_ORGANIZATION	0.000264767	-6.46355	1.13999e-10	22
SI	SUB ALC	GO_REGULATION_OF_INTRACELLULAR_ESTROGEN_RECEPTOR_SIGNALING_PATHWAY	0.00829641	-6.44007	1.329e-10	144
SI	SUB COC	GO_RESPONSE_TO_CARBOHYDRATE	0.00825972	-6.43706	1.35526e-10	669
SI	SUB COC	GO_KERATINOCYTE_APOPTOTIC_PROCESS	0.00824131	6.42981	1.42084e-10	13
SI	SUB COC	GO_PROTEIN_CHROMOPHORE_LINKAGE	0.00819751	6.41252	1.58988e-10	16
SI	SUB COC	GO_CAMP_RESPONSE_ELEMENT_BINDING	0.00816141	-6.39826	1.74423e-10	26
SI	age at cnb	GO_AXO_DENDRITIC_PROTEIN_TRANSPORT	0.000259459	6.39779	1.74971e-10	76
SI	SUB COC	GO_SYNAPTIC_VESICLE_BUDDING_FROM_PRESYNAPTIC_ENDOCYTIC_ZONE_MEMBRANE	0.00814752	6.39278	1.80756e-10	35
SI	SUB ALC	GO_CARBOHYDRATE_HOMEOSTASIS	0.0081138	-6.3681	2.12012e-10	652
SI	age at cnb	GO_KERATINOCYTE_APOPTOTIC_PROCESS	0.000256363	-6.35916	2.2464e-10	13
SI	SUB COC	GO_ICOSATETRAENOIC_ACID_BINDING	0.00802621	6.3445	2.4679e-10	14
SI	age at cnb	GO_NITRIC_OXIDE_SYNTHASE_BINDING	0.000255145	-6.34386	2.47868e-10	67
SI	age at cnb	GO_DNA_DEPENDENT_ATPASE_ACTIVITY	0.000254803	-6.33956	2.54811e-10	268
SI	age at cnb	GO_POSITIVE_REGULATION_OF_PHOSPHOLIPASE_A2_ACTIVITY	0.000254234	-6.33242	2.66779e-10	26
SI	SUB TRAN	GO_NEGATIVE_REGULATION_OF_CARDIAC_MUSCLE_CELL_PROLIFERATION	0.00810557	6.33235	2.66842e-10	49
SI	SUB ALC	GO_POSITIVE_REGULATION_OF_VESICLE_FUSION	0.00799667	6.32153	2.86086e-10	50
SI	SUB ALC	GO_NEGATIVE_REGULATION_OF_CARDIAC_MUSCLE_CELL_PROLIFERATION	0.00797874	6.31436	2.99518e-10	49
SI	age at cnb	GO_EXTRINSIC_COMPONENT_OF_EXTERNAL_SIDE_OF_PLASMA_MEMBRANE	0.000252	-6.30426	3.19518e-10	35
SI	SUB TRAN	GO_KERATINOCYTE_APOPTOTIC_PROCESS	0.008032	6.30331	3.21499e-10	13
SI	SUB COC	GO_CELL_ADHESION_MOLECULE_BINDING	0.00791022	-6.29807	3.324e-10	2307
SI	SUB TRAN	GO_NEURON_APOPTOTIC_PROCESS	0.00799687	-6.28937	3.51417e-10	608
SI	SUB TRAN	GO_CAMP_RESPONSE_ELEMENT_BINDING	0.00797892	-6.28226	3.67767e-10	26
SI	SUB COC	GO_CELLULAR_MODIFIED_AMINO_ACID_METABOLIC_PROCESS	0.0078674	-6.28084	3.71041e-10	348
SI	SUB ALC	GO_CELL_ADHESION_MOLECULE_BINDING	0.00787309	-6.27201	3.92486e-10	2307
SI	age at cnb	GO_REGULATION_OF_CYCLIN_DEPENDENT_PROTEIN_KINASE_ACTIVITY	0.000249068	-6.26713	4.04885e-10	138
SI	SUB ALC	GO_STEROID_HORMONE_MEDIATED_SIGNALING_PATHWAY	0.00786051	-6.26696	4.05327e-10	680
SI	SUB TRAN	GO_NEGATIVE_REGULATION_OF_FAT_CELL_DIFFERENTIATION	0.00791065	-6.25506	4.37202e-10	158
SI	age at cnb	GO_STEROID_BINDING	0.000247985	6.25336	4.41897e-10	397
SI	SUB ALC	GO_PHOTORECEPTOR_ACTIVITY	0.00781509	6.24865	4.55292e-10	17
SI	SUB ALC	GO_CELLULAR_MODIFIED_AMINO_ACID_METABOLIC_PROCESS	0.00781302	-6.24782	4.5771e-10	348
SI	SUB COC	GO_NEGATIVE_REGULATION_OF_CARDIAC_MUSCLE_CELL_PROLIFERATION	0.00776996	6.24148	4.76534e-10	49
SI	SUB TRAN	GO_CELL_ADHESION_MOLECULE_BINDING	0.00787072	-6.23909	4.83744e-10	2307
SI	age at cnb	GO_PATTERN_SPECIFICATION_PROCESS	0.000246407	6.23321	5.01981e-10	1247
SI	SUB ALC	GO_ICOSATETRAENOIC_ACID_BINDING	0.00777164	6.2311	5.08845e-10	14
SI	SUB COC	GO_STEROID_HORMONE_MEDIATED_SIGNALING_PATHWAY	0.00770873	-6.21659	5.57697e-10	680
SI	SUB COC	GO_PATTERN_SPECIFICATION_PROCESS	0.00770194	-6.21385	5.67506e-10	1247
SI	SUB TRAN	GO_ICOSATETRAENOIC_ACID_BINDING	0.00780722	6.21367	5.68181e-10	14
SI	age at cnb	GO_RESPONSE_TO_GRANULOCYTE_MACROPHAGE_COLONY_STIMULATING_FACTOR	0.000244451	-6.20823	5.87899e-10	10
SI	SUB COC	GO_ICOSANOID_BINDING	0.00767755	6.20392	6.04195e-10	12
SI	SUB COC	GO_ARACHIDONIC_ACID_BINDING	0.00767755	6.20392	6.04195e-10	12
SI	SUB ALC	GO_SYNAPTIC_VESICLE_BUDDING_FROM_PRESYNAPTIC_ENDOCYTIC_ZONE_MEMBRANE	0.00770187	6.20281	6.08329e-10	35
SI	SUB TRAN	GO_REGULATION_OF_INTRACELLULAR_ESTROGEN_RECEPTOR_SIGNALING_PATHWAY	0.00777471	-6.20055	6.16979e-10	144
SI	age at cnb	GO_POSITIVE_REGULATION_OF_VESICLE_FUSION	0.000243065	-6.19044	6.57549e-10	50
SI	SUB TRAN	GO_SYNAPTIC_VESICLE_BUDDING_FROM_PRESYNAPTIC_ENDOCYTIC_ZONE_MEMBRANE	0.00774722	6.18948	6.61482e-10	35
SI	age at cnb	GO_PHOSPHATIDYLCHOLINE_ACYL_CHAIN_REMODELING	0.000242819	6.18727	6.70792e-10	75
SI	age at cnb	GO_INTRACELLULAR_ESTROGEN_RECEPTOR_SIGNALING_PATHWAY	0.000242679	6.18548	6.78399e-10	174
SI	SUB COC	GO_NEURON_APOPTOTIC_PROCESS	0.007624	-6.18201	6.93295e-10	608
SI	age at cnb	GO_MESENCHYMAL_TO_EPITHELIAL_TRANSITION_INVOLVED_IN_METANEPHROS_MORPHOGENESIS	0.000242088	6.17787	7.11558e-10	21
SI	SUB ALC	GO_ANTIBIOTIC_CATABOLIC_PROCESS	0.00763652	-6.1762	7.19108e-10	99
SI	SUB COC	GO_GLYCOSYL_COMPOUND_METABOLIC_PROCESS	0.00760455	-6.17405	7.28826e-10	370
SI	age at cnb	GO_POSTSYNAPTIC_ENDOCYTIC_ZONE_MEMBRANE	0.00024138	-6.16878	7.53458e-10	28
SI	SUB TRAN	GO_PATTERN_SPECIFICATION_PROCESS	0.00768817	-6.16567	7.68273e-10	1247
SI	SUB ALC	GO_CELLULAR_RESPONSE_TO_STEROID_HORMONE_STIMULUS	0.0075957	-6.15952	7.98335e-10	828
SI	age at cnb	GO_FILAMIN_BINDING	0.000240546	-6.15798	8.06022e-10	59
SI	SUB COC	GO_CARBOHYDRATE_HOMEOSTASIS	0.00756003	-6.15579	8.17137e-10	652
SI	age at cnb	GO_CLATHRIN_COATED_VESICLE_MEMBRANE	0.0002399	-6.14964	8.49174e-10	322
SI	SUB ALC	GO_PROTEIN_CHROMOPHORE_LINKAGE	0.00755159	6.14145	8.93772e-10	16
SI	SUB ALC	GO_CELLULAR_RESPONSE_TO_ABIOTIC_STIMULUS	0.00754742	6.13973	9.0338e-10	614
SI	SUB COC	GO_CELLULAR_RESPONSE_TO_ABIOTIC_STIMULUS	0.00748064	6.1231	1.00206e-09	614
SI	SUB TRAN	GO_STEROID_HORMONE_MEDIATED_SIGNALING_PATHWAY	0.00758291	-6.12291	1.00318e-09	680
SI	age at cnb	GO_TRANSCRIPTION_ELONGATION_FROM_RNA_POLYMERASE_I_PROMOTER	0.000237649	-6.12047	1.01866e-09	26
SI	age at cnb	GO_TRANSCRIPTION_BY_RNA_POLYMERASE_I	0.000237324	-6.11623	1.04577e-09	51
SI	SUB COC	GO_LEUKOCYTE_MEDIATED_IMMUNITY	0.00745544	6.1127	1.0691e-09	1304
SI	SUB TRAN	GO_ANTIBIOTIC_CATABOLIC_PROCESS	0.00754791	-6.10864	1.09627e-09	99
SI	SUB ALC	GO_NEURON_APOPTOTIC_PROCESS	0.00747067	-6.10816	1.09957e-09	608
SI	SUB COC	GO_NEGATIVE_REGULATION_OF_FAT_CELL_DIFFERENTIATION	0.00744263	-6.10739	1.10487e-09	158
SI	SUB TRAN	GO_ICOSANOID_BINDING	0.00752661	6.0999	1.1571e-09	12
SI	SUB TRAN	GO_ARACHIDONIC_ACID_BINDING	0.00752661	6.0999	1.1571e-09	12
SI	SUB COC	GO_CELLULAR_RESPONSE_TO_STEROID_HORMONE_STIMULUS	0.00741734	-6.0969	1.17908e-09	828
SI	age at cnb	GO_POSTSYNAPTIC_NEUROTRANSMITTER_RECEPTOR_INTERNALIZATION	0.000235514	-6.09267	1.21044e-09	68
SI	SUB ALC	GO_ICOSANOID_BINDING	0.00741818	6.08646	1.25777e-09	12
SI	SUB ALC	GO_ARACHIDONIC_ACID_BINDING	0.00741818	6.08646	1.25777e-09	12
SI	SUB ALC	GO_REGULATION_OF_SUPEROXIDE_ANION_GENERATION	0.00741487	6.08507	1.2685e-09	59
SI	SUB ALC	GO_NEGATIVE_REGULATION_OF_NEUROTRANSMITTER_UPTAKE	0.00740519	-6.08109	1.30033e-09	18
SI	SUB ALC	GO_GLYCOSYL_COMPOUND_METABOLIC_PROCESS	0.00738771	-6.07383	1.35986e-09	370
SI	SUB COC	GO_REGULATION_OF_SUPEROXIDE_ANION_GENERATION	0.00736043	6.07324	1.36478e-09	59
SI	SUB TRAN	GO_GLYCOSYL_COMPOUND_METABOLIC_PROCESS	0.00745136	-6.06909	1.4003e-09	370
SI	SUB TRAN	GO_MEMBRANE_RAFT_ORGANIZATION	0.00744152	6.06505	1.43568e-09	98
SI	SUB ALC	GO_PATTERN_SPECIFICATION_PROCESS	0.00735432	-6.05996	1.48127e-09	1247
SI	SUB TRAN	GO_PHOTORECEPTOR_ACTIVITY	0.00741771	6.05525	1.52506e-09	17
SI	SUB ALC	GO_HORMONE_MEDIATED_SIGNALING_PATHWAY	0.00729609	-6.03572	1.71958e-09	782
SI	SUB COC	GO_NEGATIVE_REGULATION_OF_NEUROTRANSMITTER_UPTAKE	0.00726102	-6.03173	1.76218e-09	18
SI	SUB TRAN	GO_CELLULAR_RESPONSE_TO_ABIOTIC_STIMULUS	0.00735227	6.02825	1.80035e-09	614
SI	SUB COC	GO_MEMBRANE_RAFT_ORGANIZATION	0.00721947	6.01431	1.96085e-09	98
SI	SUB ALC	GO_MEMBRANE_RAFT_ORGANIZATION	0.00724049	6.0125	1.98286e-09	98
SI	SUB COC	GO_ANTIBIOTIC_CATABOLIC_PROCESS	0.00719108	-6.00235	2.10931e-09	99
SI	SUB COC	GO_PURINE_NUCLEOSIDE_METABOLIC_PROCESS	0.00717679	-5.99634	2.18827e-09	271
SI	age at cnb	GO_REGULATION_OF_CELL_PROJECTION_ASSEMBLY	0.000227194	-5.98311	2.37191e-09	577
SI	SUB COC	GO_MEMBRANE_ORGANIZATION	0.0071266	5.97515	2.48972e-09	2611
SI	SUB COC	GO_HORMONE_MEDIATED_SIGNALING_PATHWAY	0.00709995	-5.96389	2.6664e-09	782
SI	SUB COC	GO_LYMPHOCYTE_MEDIATED_IMMUNITY	0.00709448	5.96156	2.70412e-09	371
SI	age at cnb	GO_CAMP_RESPONSE_ELEMENT_BINDING	0.000225258	5.95737	2.77406e-09	26
SI	age at cnb	GO_XENOBIOTIC_CATABOLIC_PROCESS	0.000224448	5.94656	2.96203e-09	11
SI	SUB TRAN	GO_NEGATIVE_REGULATION_OF_NEUROTRANSMITTER_UPTAKE	0.00715071	-5.94436	3.00196e-09	18
SI	age at cnb	GO_REGULATION_OF_LAMELLIPODIUM_ASSEMBLY	0.000224086	-5.94171	3.04995e-09	111
SI	SUB TRAN	GO_REGULATION_OF_SUPEROXIDE_ANION_GENERATION	0.00714259	5.94091	3.06445e-09	59
SI	SUB TRAN	GO_PROTEIN_CHROMOPHORE_LINKAGE	0.00714138	5.94041	3.07389e-09	16
SI	SUB TRAN	GO_DNA_CONFORMATION_CHANGE	0.00713987	5.93979	3.08571e-09	353
SI	age at cnb	GO_CELLULAR_RESPONSE_TO_CADMIUM_ION	0.000223847	-5.93853	3.10947e-09	45
SI	SUB ALC	GO_NEGATIVE_REGULATION_OF_FAT_CELL_DIFFERENTIATION	0.00704156	-5.9286	3.30138e-09	158
SI	age at cnb	GO_REGULATION_OF_INTRACELLULAR_ESTROGEN_RECEPTOR_SIGNALING_PATHWAY	0.000223071	5.92814	3.31086e-09	144
SI	SUB ALC	GO_TRANSLATION_REPRESSOR_ACTIVITY	0.00703911	5.92757	3.32212e-09	59
SI	SUB ALC	GO_DNA_CONFORMATION_CHANGE	0.00702183	5.92024	3.47259e-09	353
SI	SUB TRAN	GO_PURINE_NUCLEOSIDE_METABOLIC_PROCESS	0.00708232	-5.91559	3.57087e-09	271
SI	SUB ALC	GO_LYMPHOCYTE_MEDIATED_IMMUNITY	0.00701067	5.91548	3.57341e-09	371
SI	SUB ALC	GO_PURINE_NUCLEOSIDE_METABOLIC_PROCESS	0.00697952	-5.90221	3.8705e-09	271
SI	SUB COC	GO_DNA_CONFORMATION_CHANGE	0.00694882	5.89953	3.93328e-09	353
SI	SUB TRAN	GO_NEURON_DEATH	0.00704156	-5.89841	3.96005e-09	841
SI	age at cnb	GO_TRANSCRIPTION_INITIATION_FROM_RNA_POLYMERASE_I_PROMOTER	0.000220695	-5.89622	4.01269e-09	32
SI	SUB TRAN	GO_SMALL_MOLECULE_METABOLIC_PROCESS	0.00703555	-5.89587	4.02085e-09	4429
SI	SUB TRAN	GO_CELLULAR_RESPONSE_TO_STEROID_HORMONE_STIMULUS	0.00703216	-5.89443	4.05565e-09	828
SI	age at cnb	GO_LEUKOCYTE_CHEMOTAXIS_INVOLVED_IN_INFLAMMATORY_RESPONSE	0.000220004	5.88688	4.24363e-09	11
SI	SUB COC	GO_SYNAPTIC_VESICLE_BUDDING	0.00691867	5.88662	4.25049e-09	41
SI	SUB COC	GO_PHOSPHATIDYLSERINE_ACYL_CHAIN_REMODELING	0.00691786	-5.88626	4.25942e-09	70
SI	SUB ALC	GO_REGULATION_OF_HORMONE_METABOLIC_PROCESS	0.00693449	-5.88299	4.34413e-09	102
SI	SUB TRAN	GO_POSITIVE_REGULATION_OF_VESICLE_FUSION	0.00698268	5.87349	4.59828e-09	50
SI	SUB ALC	GO_POSITIVE_REGULATION_OF_CYCLIN_DEPENDENT_PROTEIN_KINASE_ACTIVITY	0.0069004	5.86838	4.74091e-09	58
SI	SUB ALC	GO_PHOSPHATIDYLCHOLINE_ACYL_CHAIN_REMODELING	0.00689736	-5.8671	4.77805e-09	75
SI	SUB COC	GO_POSITIVE_REGULATION_OF_CYCLIN_DEPENDENT_PROTEIN_KINASE_ACTIVITY	0.00684188	5.85359	5.17906e-09	58
SI	SUB COC	GO_REGULATION_OF_HORMONE_METABOLIC_PROCESS	0.00683038	-5.84862	5.33467e-09	102
SI	SUB ALC	GO_PHOSPHATIDYLSERINE_METABOLIC_PROCESS	0.00685247	-5.84779	5.36101e-09	94
SI	age at cnb	GO_NEUROTRANSMITTER_RECEPTOR_INTERNALIZATION	0.000216796	-5.84346	5.50153e-09	96
SI	SUB TRAN	GO_MEMBRANE_ORGANIZATION	0.00690308	5.83963	5.62805e-09	2611
SI	age at cnb	GO_NEGATIVE_REGULATION_OF_ATPASE_ACTIVITY	0.000216317	-5.83693	5.71911e-09	19
SI	age at cnb	GO_SYNAPTIC_VESICLE_BUDDING	0.000216298	-5.83671	5.72778e-09	41
SI	SUB ALC	GO_PHOSPHATIDYLSERINE_ACYL_CHAIN_REMODELING	0.00682596	-5.83639	5.73809e-09	70
SI	SUB TRAN	GO_POSITIVE_REGULATION_OF_CYCLIN_DEPENDENT_PROTEIN_KINASE_ACTIVITY	0.00688861	5.83348	5.83865e-09	58
SI	SUB COC	GO_POSITIVE_REGULATION_OF_PROTEIN_SUMOYLATION	0.00679408	-5.83291	5.85714e-09	27
SI	age at cnb	GO_PURINE_NUCLEOSIDE_METABOLIC_PROCESS	0.000215743	5.82913	5.99106e-09	271
SI	SUB TRAN	GO_HORMONE_MEDIATED_SIGNALING_PATHWAY	0.00686565	-5.82366	6.18913e-09	782
SI	age at cnb	GO_CELLULAR_GLUCOSE_HOMEOSTASIS	0.000215152	5.82108	6.28455e-09	440
SI	SUB COC	GO_IMMUNE_EFFECTOR_PROCESS	0.00674019	5.80956	6.72864e-09	2216
SI	SUB COC	GO_ENDOPLASMIC_RETICULUM_CHAPERONE_COMPLEX	0.00673188	-5.80597	6.87398e-09	14
SI	SUB COC	GO_NUCLEOSIDE_METABOLIC_PROCESS	0.00672119	-5.8013	7.06589e-09	346
SI	SUB ALC	GO_SMALL_MOLECULE_METABOLIC_PROCESS	0.00673908	-5.7988	7.17058e-09	4429
SI	age at cnb	GO_MEMBRANE_ORGANIZATION	0.000213495	-5.79845	7.18658e-09	2611
SI	SUB COC	GO_NEGATIVE_REGULATION_OF_NEURON_APOPTOTIC_PROCESS	0.00671099	-5.79688	7.25378e-09	336
SI	SUB ALC	GO_MEMBRANE_ORGANIZATION	0.00673367	5.79646	7.27067e-09	2611
SI	SUB TRAN	GO_REGULATION_OF_HORMONE_METABOLIC_PROCESS	0.00680092	-5.79593	7.2947e-09	102
SI	SUB TRAN	GO_RRNA_ADENINE_METHYLTRANSFERASE_ACTIVITY	0.00679756	5.79446	7.35723e-09	11
SI	SUB COC	GO_CLATHRIN_SCULPTED_MONOAMINE_TRANSPORT_VESICLE	0.00670171	5.79282	7.42919e-09	24
SI	SUB COC	GO_PHOSPHATIDYLSERINE_METABOLIC_PROCESS	0.00670102	-5.79254	7.44243e-09	94
SI	SUB ALC	GO_ENDOPLASMIC_RETICULUM_CHAPERONE_COMPLEX	0.00672127	-5.79108	7.5057e-09	14
SI	SUB COC	GO_SMALL_MOLECULE_METABOLIC_PROCESS	0.0066861	-5.78602	7.73383e-09	4429
SI	SUB COC	GO_TRANSLATION_REPRESSOR_ACTIVITY	0.0066665	5.77746	8.13416e-09	59
SI	age at cnb	GO_DENDRITIC_SPINE_HEAD	0.000211656	-5.77322	8.34087e-09	35
SI	SUB COC	GO_PHOSPHATIDYLCHOLINE_ACYL_CHAIN_REMODELING	0.00665651	-5.7731	8.34613e-09	75
SI	SUB TRAN	GO_NEGATIVE_REGULATION_OF_NEURON_APOPTOTIC_PROCESS	0.00673396	-5.7671	8.647e-09	336
SI	SUB COC	GO_FILAMIN_BINDING	0.00663793	5.76496	8.75517e-09	59
SI	SUB TRAN	GO_POSITIVE_REGULATION_OF_PROTEIN_SUMOYLATION	0.00672704	-5.7641	8.80043e-09	27
SI	SUB ALC	GO_LEUKOCYTE_MEDIATED_IMMUNITY	0.00665003	5.76006	9.011e-09	1304
SI	SUB TRAN	GO_SYNAPTIC_VESICLE_BUDDING	0.00671243	5.75779	9.13303e-09	41
SI	SUB TRAN	GO_PHOSPHATIDYLCHOLINE_ACYL_CHAIN_REMODELING	0.00670595	-5.75499	9.28457e-09	75
SI	SUB ALC	GO_POSITIVE_REGULATION_OF_PROTEIN_SUMOYLATION	0.00662861	-5.75072	9.52011e-09	27
SI	age at cnb	GO_CELL_ADHESION_MOLECULE_BINDING	0.00020962	5.74515	9.8362e-09	2307
SI	SUB ALC	GO_GLUTAMINE_METABOLIC_PROCESS	0.00661227	-5.74358	9.92775e-09	33
SI	SUB ALC	GO_NEGATIVE_REGULATION_OF_NEURON_APOPTOTIC_PROCESS	0.00659653	-5.73667	1.0337e-08	336
SI	age at cnb	GO_REGULATION_OF_LAMELLIPODIUM_ORGANIZATION	0.000208829	-5.73422	1.04869e-08	159
SI	age at cnb	GO_CLATHRIN_COATED_VESICLE	0.00020858	-5.73078	1.06999e-08	547
SI	SUB COC	GO_GLUTAMINE_METABOLIC_PROCESS	0.00655344	-5.7279	1.08831e-08	33
SI	SUB COC	GO_RRNA_ADENINE_METHYLTRANSFERASE_ACTIVITY	0.0065528	5.72761	1.09011e-08	11
SI	SUB ALC	GO_CLATHRIN_COATED_VESICLE_MEMBRANE	0.00656053	5.72087	1.13375e-08	322
SI	SUB ALC	GO_NUCLEOSIDE_METABOLIC_PROCESS	0.0065589	-5.72014	1.13852e-08	346
SI	age at cnb	GO_NEGATIVE_REGULATION_OF_ANIMAL_ORGAN_MORPHOGENESIS	0.00020761	5.71732	1.15752e-08	139
SI	SUB COC	GO_REGULATION_OF_HORMONE_BIOSYNTHETIC_PROCESS	0.00652697	-5.71621	1.16509e-08	75
SI	SUB ALC	GO_ALPHA_AMINO_ACID_METABOLIC_PROCESS	0.00654979	-5.71615	1.16545e-08	415
SI	age at cnb	GO_ALPHA_AMINO_ACID_METABOLIC_PROCESS	0.000207065	5.70976	1.20973e-08	415
SI	SUB TRAN	GO_ATRIOVENTRICULAR_CANAL_DEVELOPMENT	0.0065821	-5.70119	1.2718e-08	18
SI	SUB TRAN	GO_NUCLEOSIDE_METABOLIC_PROCESS	0.00658173	-5.70101	1.27299e-08	346
SI	SUB COC	GO_INTERLEUKIN_18_MEDIATED_SIGNALING_PATHWAY	0.00649033	5.70003	1.2804e-08	12
SI	SUB COC	GO_ENVELOPE	0.0064823	-5.69648	1.30715e-08	1894
SI	age at cnb	GO_POSITIVE_REGULATION_OF_ERBB_SIGNALING_PATHWAY	0.00020606	-5.69577	1.31239e-08	77
SI	SUB ALC	GO_ENVELOPE	0.00646478	-5.67866	1.44966e-08	1894
SI	SUB ALC	GO_SYNAPTIC_VESICLE_BUDDING	0.00644985	5.67205	1.5063e-08	41
SI	SUB ALC	GO_NEURON_DEATH	0.00644906	-5.67169	1.50935e-08	841
SI	SUB TRAN	GO_HELICASE_ACTIVITY	0.00649612	5.66353	1.58238e-08	277
SI	SUB ALC	GO_REGULATION_OF_HORMONE_BIOSYNTHETIC_PROCESS	0.00643062	-5.66351	1.58254e-08	75
SI	SUB TRAN	GO_ESTABLISHMENT_OF_PIGMENT_GRANULE_LOCALIZATION	0.00647812	-5.65563	1.65645e-08	54
SI	age at cnb	GO_NEGATIVE_REGULATION_OF_SMOOTH_MUSCLE_CELL_DIFFERENTIATION	0.000203142	5.655	1.66247e-08	38
SI	SUB ALC	GO_IMMUNE_EFFECTOR_PROCESS	0.0064105	5.65459	1.66642e-08	2216
SI	SUB COC	GO_POSITIVE_REGULATION_OF_GLIAL_CELL_PROLIFERATION	0.00637542	5.64895	1.72155e-08	35
SI	SUB ALC	GO_INTERSTITIAL_MATRIX	0.00639449	5.64748	1.73637e-08	134
SI	SUB ALC	GO_RRNA_ADENINE_METHYLTRANSFERASE_ACTIVITY	0.00637743	5.63989	1.81414e-08	11
SI	SUB TRAN	GO_TRANSLATION_REPRESSOR_ACTIVITY	0.00643112	5.63491	1.86668e-08	59
SI	SUB COC	GO_CLATHRIN_COATED_VESICLE_MEMBRANE	0.00633597	5.6313	1.90579e-08	322
SI	SUB COC	GO_NEURON_DEATH	0.00633457	-5.63067	1.91268e-08	841
SI	SUB ALC	GO_CELLULAR_RESPONSE_TO_LIPID	0.0063565	-5.63051	1.91433e-08	1719
SI	SUB TRAN	GO_LEUKOCYTE_MEDIATED_IMMUNITY	0.00642109	5.63045	1.91488e-08	1304
SI	SUB TRAN	GO_REGULATION_OF_HORMONE_BIOSYNTHETIC_PROCESS	0.00641751	-5.62888	1.93241e-08	75
SI	SUB COC	GO_HELICASE_ACTIVITY	0.00631229	5.62068	2.02569e-08	277
SI	SUB TRAN	GO_LYMPHOCYTE_MEDIATED_IMMUNITY	0.00639656	5.61962	2.03814e-08	371
SI	SUB TRAN	GO_REGULATION_OF_SOMATIC_STEM_CELL_POPULATION_MAINTENANCE	0.00639632	-5.61951	2.03934e-08	48
SI	SUB TRAN	GO_NEGATIVE_REGULATION_OF_ACTIVATED_T_CELL_PROLIFERATION	0.00638211	-5.61323	2.1144e-08	18
SI	SUB ALC	GO_CLATHRIN_SCULPTED_MONOAMINE_TRANSPORT_VESICLE	0.0063162	5.6125	2.12305e-08	24
SI	SUB COC	GO_ANTRAL_OVARIAN_FOLLICLE_GROWTH	0.0062921	-5.61159	2.13394e-08	40
SI	age at cnb	GO_GLYCOSYL_COMPOUND_METABOLIC_PROCESS	0.000199528	5.60408	2.2282e-08	370
SI	SUB COC	GO_NEGATIVE_REGULATION_OF_ACTIVATED_T_CELL_PROLIFERATION	0.0062651	-5.59947	2.2877e-08	18
SI	SUB COC	GO_RECYCLING_ENDOSOME	0.0062599	-5.59714	2.31858e-08	562
SI	SUB COC	GO_FILOPODIUM_TIP	0.00624797	-5.59177	2.391e-08	126
SI	SUB COC	GO_INTERSTITIAL_MATRIX	0.00623626	5.58647	2.46431e-08	134
SI	SUB COC	GO_PROTEIN_LOCALIZATION_TO_CELL_SURFACE	0.00623615	5.58642	2.46498e-08	308
SI	SUB COC	GO_REGULATION_OF_CYCLIN_DEPENDENT_PROTEIN_KINASE_ACTIVITY	0.0062346	5.58572	2.47484e-08	138
SI	SUB COC	GO_VESICLE_LUMEN	0.00622291	5.58046	2.55055e-08	549
SI	SUB TRAN	GO_GLUTAMINE_METABOLIC_PROCESS	0.00630769	-5.58014	2.55489e-08	33
SI	SUB ALC	GO_HELICASE_ACTIVITY	0.00622081	5.56966	2.71258e-08	277
SI	age at cnb	GO_INTERSTITIAL_MATRIX	0.000196878	-5.56647	2.76234e-08	134
SI	SUB COC	GO_REGULATION_OF_CLATHRIN_DEPENDENT_ENDOCYTOSIS	0.00616381	5.55372	2.97039e-08	65
SI	SUB ALC	GO_REGULATION_OF_CYCLIN_DEPENDENT_PROTEIN_KINASE_ACTIVITY	0.00618344	5.55276	2.98597e-08	138
SI	SUB ALC	GO_TETRAPYRROLE_METABOLIC_PROCESS	0.00615855	-5.5415	3.18323e-08	112
SI	age at cnb	GO_NEPHRON_TUBULE_FORMATION	0.000194972	5.53925	3.2242e-08	29
SI	SUB TRAN	GO_PHOSPHATIDYLSERINE_ACYL_CHAIN_REMODELING	0.00620689	-5.53505	3.3016e-08	70
SI	SUB ALC	GO_CLATHRIN_COATED_VESICLE	0.00613859	5.53246	3.35075e-08	547
SI	age at cnb	GO_NEGATIVE_REGULATION_OF_KERATINOCYTE_PROLIFERATION	0.000194445	-5.53171	3.36494e-08	30
SI	age at cnb	GO_PHOSPHATIDYLINOSITOL_ACYL_CHAIN_REMODELING	0.000194417	5.53131	3.37242e-08	49
SI	SUB ALC	GO_FILOPODIUM_TIP	0.00611449	-5.5215	3.56483e-08	126
SI	SUB ALC	GO_REGULATION_OF_SOMATIC_STEM_CELL_POPULATION_MAINTENANCE	0.00611195	-5.52034	3.58823e-08	48
SI	SUB ALC	GO_OTHER_ORGANISM_PART	0.00610928	5.51911	3.61287e-08	12
SI	SUB TRAN	GO_ANTRAL_OVARIAN_FOLLICLE_GROWTH	0.00617107	-5.51894	3.61666e-08	40
SI	SUB TRAN	GO_ENVELOPE	0.00616243	-5.51507	3.69704e-08	1894
SI	SUB COC	GO_CELLULAR_RESPONSE_TO_LIPID	0.00607842	-5.51482	3.70222e-08	1719
SI	SOC011	GO_MITOCHONDRIAL_GENOME_MAINTENANCE	0.00702387	-5.50849	3.83677e-08	33
SI	SUB COC	GO_NEUROTRANSMITTER_RECEPTOR_INTERNALIZATION	0.00605686	5.50495	3.91395e-08	96
SI	SUB COC	GO_POSTSYNAPTIC_ENDOCYTIC_ZONE_MEMBRANE	0.00605604	5.50459	3.92221e-08	28
SI	SUB ALC	GO_ANTRAL_OVARIAN_FOLLICLE_GROWTH	0.00606624	-5.4995	4.0356e-08	40
SI	age at cnb	GO_FIBRINOLYSIS	0.000192175	-5.49909	4.04517e-08	27
SI	age at cnb	GO_LYMPHOCYTE_MEDIATED_IMMUNITY	0.00019217	-5.49901	4.04702e-08	371
SI	SUB ALC	GO_PROTEIN_LOCALIZATION_TO_CELL_SURFACE	0.00606201	5.49757	4.07967e-08	308
SI	SUB COC	GO_REGULATION_OF_KETONE_BIOSYNTHETIC_PROCESS	0.00603743	-5.49605	4.11503e-08	43
SI	SUB COC	GO_OTHER_ORGANISM_PART	0.00603363	5.49429	4.15565e-08	12
SI	SUB COC	GO_TETRAPYRROLE_METABOLIC_PROCESS	0.00603001	-5.49265	4.19466e-08	112
SI	SUB TRAN	GO_TRANS_GOLGI_NETWORK_TRANSPORT_VESICLE_MEMBRANE	0.00610927	5.49103	4.23253e-08	39
SI	age at cnb	GO_NUCLEOTIDE_EXCISION_REPAIR_PREINCISION_COMPLEX_ASSEMBLY	0.00019147	-5.4889	4.28354e-08	27
SI	age at cnb	GO_REGULATION_OF_GAMMA_DELTA_T_CELL_DIFFERENTIATION	0.000191143	-5.48419	4.39863e-08	27
SI	SUB TRAN	GO_POSTSYNAPTIC_NEUROTRANSMITTER_RECEPTOR_INTERNALIZATION	0.00608335	5.47928	4.52117e-08	68
SI	SUB COC	GO_ESTABLISHMENT_OF_PIGMENT_GRANULE_LOCALIZATION	0.00599297	-5.47563	4.61527e-08	54
SI	SUB TRAN	GO_REGULATION_OF_INSULIN_LIKE_GROWTH_FACTOR_RECEPTOR_SIGNALING_PATHWAY	0.00607396	-5.47505	4.63055e-08	21
SI	age at cnb	GO_RRNA_METHYLATION	0.000190326	-5.47236	4.70025e-08	13
SI	age at cnb	GO_CATALYTIC_ACTIVITY_ACTING_ON_A_RRNA	0.000190326	-5.47236	4.70025e-08	13
SI	SUB TRAN	GO_POSITIVE_REGULATION_OF_GLIAL_CELL_PROLIFERATION	0.00606448	5.47073	4.74358e-08	35
SI	SUB TRAN	GO_REGULATION_OF_CYCLIN_DEPENDENT_PROTEIN_KINASE_ACTIVITY	0.00606142	5.46934	4.78067e-08	138
SI	age at cnb	GO_PLASMA_LIPOPROTEIN_PARTICLE_CLEARANCE	0.000190021	-5.46795	4.81792e-08	130
SI	SUB TRAN	GO_IMMUNE_EFFECTOR_PROCESS	0.00605627	5.46702	4.8437e-08	2216
SI	SUB COC	GO_ALPHA_AMINO_ACID_METABOLIC_PROCESS	0.00597166	-5.46581	4.87608e-08	415
SI	SUB ALC	GO_REGULATION_OF_CLATHRIN_DEPENDENT_ENDOCYTOSIS	0.005983	5.46138	4.99856e-08	65
SI	SUB TRAN	GO_INTERSTITIAL_MATRIX	0.00603944	5.45934	5.05573e-08	134
SI	SUB COC	GO_CHROMAFFIN_GRANULE	0.00595623	5.4587	5.07416e-08	36
SI	SUB ALC	GO_FILAMIN_BINDING	0.00596711	5.45408	5.20705e-08	59
SI	SUB ALC	GO_ESTABLISHMENT_OF_PIGMENT_GRANULE_LOCALIZATION	0.00595906	-5.45035	5.31598e-08	54
SI	SUB TRAN	GO_INSULIN_SECRETION_INVOLVED_IN_CELLULAR_RESPONSE_TO_GLUCOSE_STIMULUS	0.00601957	-5.4503	5.31804e-08	225
SI	SUB TRAN	GO_ALPHA_AMINO_ACID_METABOLIC_PROCESS	0.00601914	-5.45009	5.32386e-08	415
SI	SUB COC	GO_NUCLEAR_ENVELOPE	0.00593297	-5.44795	5.38804e-08	1125
SI	SUB TRAN	GO_NEUROTRANSMITTER_RECEPTOR_INTERNALIZATION	0.00601261	5.44714	5.4131e-08	96
SI	SUB COC	GO_PERINUCLEAR_ENDOPLASMIC_RETICULUM	0.0059309	-5.44697	5.41695e-08	73
SI	age at cnb	GO_REGULATION_OF_PROTEIN_KINASE_C_ACTIVITY	0.000188501	-5.44588	5.45044e-08	32
SI	SUB COC	GO_POSTSYNAPTIC_NEUROTRANSMITTER_RECEPTOR_INTERNALIZATION	0.00592487	5.44419	5.50191e-08	68
SI	age at cnb	GO_NEGATIVE_REGULATION_OF_FIBRINOLYSIS	0.000188228	-5.44193	5.57248e-08	10
SI	SUB TRAN	GO_PHOSPHATIDYLSERINE_METABOLIC_PROCESS	0.00599822	-5.44054	5.6152e-08	94
SI	SUB TRAN	GO_ENDOPLASMIC_RETICULUM_CHAPERONE_COMPLEX	0.00599591	-5.43949	5.64824e-08	14
SI	SUB COC	GO_CARBOXY_TERMINAL_DOMAIN_PROTEIN_KINASE_COMPLEX	0.00591127	5.43793	5.69842e-08	18
SI	SUB TRAN	GO_RECYCLING_ENDOSOME	0.00599198	-5.43769	5.705e-08	562
SI	SUB ALC	GO_NEGATIVE_REGULATION_OF_ACTIVATED_T_CELL_PROLIFERATION	0.00593067	-5.43727	5.71859e-08	18
SI	SUB ALC	GO_NEUROTRANSMITTER_RECEPTOR_INTERNALIZATION	0.00592991	5.43693	5.72981e-08	96
SI	SUB TRAN	GO_OTHER_ORGANISM_PART	0.00598128	5.43282	5.86261e-08	12
SI	SUB TRAN	GO_CARBOXY_TERMINAL_DOMAIN_PROTEIN_KINASE_COMPLEX	0.00597923	5.43186	5.89336e-08	18
SI	SUB COC	GO_OLIGODENDROCYTE_DEVELOPMENT	0.00589531	5.43052	5.93815e-08	137
SI	age at cnb	GO_REGULATION_OF_PLASMA_MEMBRANE_ORGANIZATION	0.000187368	-5.42937	5.97528e-08	54
SI	SUB TRAN	GO_CLATHRIN_COATED_VESICLE_MEMBRANE	0.00596563	5.42565	6.10096e-08	322
SI	SUB ALC	GO_RECYCLING_ENDOSOME	0.00590059	-5.42336	6.17858e-08	562
SI	SUB COC	GO_ATRIOVENTRICULAR_CANAL_DEVELOPMENT	0.00587983	-5.42331	6.18009e-08	18
SI	SUB ALC	GO_INVADOPODIUM_MEMBRANE	0.00589844	5.42238	6.21298e-08	12
SI	SUB COC	GO_FLAVONE_METABOLIC_PROCESS	0.00586094	-5.41455	6.48899e-08	20
SI	SUB TRAN	GO_NEGATIVE_REGULATION_OF_MESENCHYMAL_CELL_APOPTOTIC_PROCESS	0.00594024	-5.414	6.5084e-08	23
SI	SUB ALC	GO_OLIGODENDROCYTE_DEVELOPMENT	0.00587794	5.41288	6.54927e-08	137
SI	SUB TRAN	GO_NUCLEOBASE_CONTAINING_SMALL_MOLECULE_METABOLIC_PROCESS	0.00593621	-5.41217	6.57556e-08	1725
SI	age at cnb	GO_NUCLEOSIDE_METABOLIC_PROCESS	0.000185865	5.4074	6.75116e-08	346
SI	SUB TRAN	GO_CELLULAR_RESPONSE_TO_LIPID	0.00592579	-5.40738	6.75231e-08	1719
SI	SUB ALC	GO_REGULATION_OF_KETONE_BIOSYNTHETIC_PROCESS	0.00583669	-5.3937	7.28256e-08	43
SI	SUB ALC	GO_ATRIOVENTRICULAR_CANAL_DEVELOPMENT	0.00583599	-5.39341	7.29574e-08	18
SI	SUB COC	GO_TRANS_GOLGI_NETWORK_TRANSPORT_VESICLE_MEMBRANE	0.00580166	5.38691	7.56205e-08	39
SI	SUB TRAN	GO_CLATHRIN_SCULPTED_MONOAMINE_TRANSPORT_VESICLE	0.00588036	5.38644	7.58062e-08	24
SI	SUB COC	GO_MICROTUBULE_ANCHORING	0.00579441	5.38348	7.70507e-08	44
SI	age at cnb	GO_REGULATION_OF_DENDRITIC_SPINE_MORPHOGENESIS	0.000184182	-5.3827	7.73977e-08	208
SI	age at cnb	GO_POSTSYNAPTIC_ENDOCYTIC_ZONE	0.000183898	-5.37852	7.9203e-08	42
SI	SUB COC	GO_INVADOPODIUM_MEMBRANE	0.00578256	5.37796	7.94433e-08	12
SI	SUB TRAN	GO_POSITIVE_REGULATION_OF_INSULIN_LIKE_GROWTH_FACTOR_RECEPTOR_SIGNALING_PATHWAY	0.00585926	-5.37672	7.99922e-08	12
SI	SUB ALC	GO_POSTSYNAPTIC_NEUROTRANSMITTER_RECEPTOR_INTERNALIZATION	0.00578465	5.36943	8.32613e-08	68
SI	SUB TRAN	GO_PERINUCLEAR_ENDOPLASMIC_RETICULUM	0.00584239	-5.3689	8.35053e-08	73
SI	SUB TRAN	GO_FILAMIN_BINDING	0.00584073	5.36816	8.38574e-08	59
SI	SUB ALC	GO_FLAVONE_METABOLIC_PROCESS	0.00578173	-5.36809	8.38887e-08	20
SI	SUB COC	GO_REGULATION_OF_INSULIN_LIKE_GROWTH_FACTOR_RECEPTOR_SIGNALING_PATHWAY	0.00574524	-5.36047	8.74825e-08	21
SI	age at cnb	GO_POSITIVE_REGULATION_OF_GLIAL_CELL_PROLIFERATION	0.000182477	-5.35754	8.88944e-08	35
SI	SUB TRAN	GO_PHOSPHATIDYLCHOLINE_METABOLIC_PROCESS	0.00581755	-5.3574	8.89605e-08	198
SI	SUB ALC	GO_VESICLE_LUMEN	0.00574706	5.35185	9.17186e-08	549
SI	SUB ALC	GO_CARBOXY_TERMINAL_DOMAIN_PROTEIN_KINASE_COMPLEX	0.00574665	5.35166	9.18143e-08	18
SI	SUB TRAN	GO_OLIGODENDROCYTE_DEVELOPMENT	0.00578536	5.34247	9.65643e-08	137
SI	age at cnb	GO_N_ACETYLNEURAMINATE_METABOLIC_PROCESS	0.000181435	-5.34212	9.67416e-08	32
SI	age at cnb	GO_REGULATORY_T_CELL_DIFFERENTIATION	0.000181	5.33568	1.00225e-07	96
SI	age at cnb	GO_PROTEIN_LOCALIZATION_TO_CELL_SURFACE	0.000180974	-5.33528	1.00437e-07	308
SI	SUB ALC	GO_REGULATION_OF_INSULIN_LIKE_GROWTH_FACTOR_RECEPTOR_SIGNALING_PATHWAY	0.00570738	-5.3332	1.01581e-07	21
SI	SUB ALC	GO_POSITIVE_REGULATION_OF_GLIAL_CELL_PROLIFERATION	0.00570695	5.33303	1.01694e-07	35
SI	SUB COC	GO_NEGATIVE_REGULATION_OF_MESENCHYMAL_CELL_APOPTOTIC_PROCESS	0.00568568	-5.3324	1.02031e-07	23
SI	SUB COC	GO_CLATHRIN_COATED_VESICLE	0.00568547	5.33232	1.02086e-07	547
SI	SUB ALC	GO_POTASSIUM_ION_ANTIPORTER_ACTIVITY	0.00570353	-5.33141	1.02592e-07	110
SI	SUB ALC	GO_TRANS_GOLGI_NETWORK_TRANSPORT_VESICLE_MEMBRANE	0.00568835	5.32427	1.0668e-07	39
SI	age at cnb	GO_EPIDERMAL_GROWTH_FACTOR_RECEPTOR_BINDING	0.000180117	-5.32257	1.07677e-07	165
SI	SUB COC	GO_REGULATION_OF_SOMATIC_STEM_CELL_POPULATION_MAINTENANCE	0.00566078	-5.32065	1.08808e-07	48
SI	age at cnb	GO_POSITIVE_REGULATION_OF_LIPID_KINASE_ACTIVITY	0.000179887	-5.31914	1.09707e-07	145
SI	SUB TRAN	GO_POSTSYNAPTIC_ENDOCYTIC_ZONE_MEMBRANE	0.00572859	5.31601	1.11593e-07	28
SI	SUB COC	GO_NUCLEOTIDE_EXCISION_REPAIR_PREINCISION_COMPLEX_ASSEMBLY	0.00564598	5.31363	1.1305e-07	27
SI	SUB COC	GO_NEGATIVE_REGULATION_OF_INTRACELLULAR_ESTROGEN_RECEPTOR_SIGNALING_PATHWAY	0.0056433	-5.31238	1.13837e-07	48
SI	SUB ALC	GO_NEGATIVE_REGULATION_OF_INTRACELLULAR_ESTROGEN_RECEPTOR_SIGNALING_PATHWAY	0.00565821	-5.31007	1.15288e-07	48
SI	SUB ALC	GO_NUCLEOBASE_CONTAINING_SMALL_MOLECULE_METABOLIC_PROCESS	0.00565243	-5.30731	1.17017e-07	1725
SI	SUB ALC	GO_INTERLEUKIN_18_MEDIATED_SIGNALING_PATHWAY	0.00565214	5.30717	1.17103e-07	12
SI	age at cnb	GO_REGULATION_OF_RAC_PROTEIN_SIGNAL_TRANSDUCTION	0.000179064	-5.30688	1.17297e-07	69
SI	SUB ALC	GO_NUCLEAR_ENVELOPE	0.00564939	-5.30587	1.17937e-07	1125
SI	SUB ALC	GO_PERINUCLEAR_ENDOPLASMIC_RETICULUM	0.00564811	-5.30525	1.18326e-07	73
SI	age at cnb	GO_SUPEROXIDE_ANION_GENERATION	0.000178948	-5.30515	1.18408e-07	84
SI	SUB ALC	GO_POSTSYNAPTIC_ENDOCYTIC_ZONE_MEMBRANE	0.00564315	5.3029	1.19846e-07	28
SI	SUB TRAN	GO_CARBON_CARBON_LYASE_ACTIVITY	0.00569849	-5.30195	1.20492e-07	110
SI	SUB ALC	GO_REGULATION_OF_LAMELLIPODIUM_ORGANIZATION	0.00563649	5.29978	1.2192e-07	159
SI	age at cnb	GO_ENERGY_HOMEOSTASIS	0.000178487	5.29827	1.22924e-07	100
SI	SUB TRAN	GO_REGULATION_OF_STEM_CELL_POPULATION_MAINTENANCE	0.00568317	-5.29477	1.25289e-07	110
SI	age at cnb	GO_GAMMA_DELTA_T_CELL_DIFFERENTIATION	0.000178192	-5.29384	1.25914e-07	31
SI	SUB ALC	GO_NEGATIVE_REGULATION_OF_MESENCHYMAL_CELL_APOPTOTIC_PROCESS	0.00561415	-5.28919	1.29139e-07	23
SI	SUB TRAN	GO_REGULATION_OF_KETONE_BIOSYNTHETIC_PROCESS	0.00566928	-5.28825	1.29806e-07	43
SI	SUB ALC	GO_POSITIVE_REGULATION_OF_INTERLEUKIN_6_PRODUCTION	0.00560143	-5.28316	1.3344e-07	184
SI	SUB TRAN	GO_PURINE_CONTAINING_COMPOUND_SALVAGE	0.00565801	-5.28293	1.3359e-07	35
SI	age at cnb	GO_PROTEIN_SERINE_THREONINE_PHOSPHATASE_INHIBITOR_ACTIVITY	0.000177456	-5.28281	1.33671e-07	14
SI	SUB TRAN	GO_GLOSSOPHARYNGEAL_NERVE_DEVELOPMENT	0.00564603	5.2773	1.37734e-07	94
SI	SUB COC	GO_ACTIVATION_OF_MAPKKK_ACTIVITY	0.00556413	5.27472	1.39678e-07	22
SI	age at cnb	GO_REGULATION_OF_HELICASE_ACTIVITY	0.00017645	-5.26772	1.45061e-07	20
SI	SUB TRAN	GO_REGULATION_OF_CLATHRIN_DEPENDENT_ENDOCYTOSIS	0.00562498	5.26739	1.45328e-07	65
SI	SUB COC	GO_REGULATION_OF_GAMMA_DELTA_T_CELL_DIFFERENTIATION	0.00553922	5.26282	1.48969e-07	27
SI	SUB COC	GO_CALCIUM_ACTIVATED_PHOSPHOLIPID_SCRAMBLING	0.00553718	5.26183	1.49757e-07	54
SI	SUB ALC	GO_ACTIVATION_OF_MAPKKK_ACTIVITY	0.00553875	5.25331	1.56818e-07	22
SI	SUB COC	GO_ENDOMEMBRANE_SYSTEM_ORGANIZATION	0.005515	5.25122	1.58592e-07	943
SI	SUB COC	GO_INTRAMEMBRANE_LIPID_TRANSPORTER_ACTIVITY	0.00551418	5.25083	1.5893e-07	154
SI	age at cnb	GO_MAGNESIUM_ION_TRANSPORT	0.000175209	5.24907	1.60461e-07	48
SI	age at cnb	GO_MAGNESIUM_ION_TRANSMEMBRANE_TRANSPORTER_ACTIVITY	0.000175209	5.24907	1.60461e-07	48
